# Supplementary material for: N,N′-Dicyclo­hexyl-N,N′-dimethyl-N′′-(4-nitro­benzo­yl)phospho­ric triamide
Source: Acta Crystallogr Sect E Struct Rep Online. 2010 Jun 23;66(Pt 7):o1754. doi: 10.1107/S1600536810023524 (PMC3006933; doi:10.1107/S1600536810023524)
Supplement: Supplementary file 2 [file e-66-o1754-Isup2.hkl]

# 
# h,k,l, Fc-squared, Fo-squared, sigma(Fo-squared) and status flag 
# 
data_I
_shelx_title ' a in P-1' 
_shelx_refln_list_code          4 
_shelx_F_calc_maximum      161.03 
_exptl_crystal_F_000       468.00 
_reflns_d_resolution_high  0.7331 
 
loop_ 
 _symmetry_equiv_pos_as_xyz 
 'x, y, z' 
 '-x, -y, -z' 
 
_cell_length_a     8.6118 
_cell_length_b    10.8382 
_cell_length_c    12.7110 
_cell_angle_alpha  93.089 
_cell_angle_beta  106.792 
_cell_angle_gamma  95.105 
 
_shelx_F_squared_multiplier     1.000 
 
loop_ 
 _refln_index_h 
 _refln_index_k 
 _refln_index_l 
 _refln_F_squared_calc 
 _refln_F_squared_meas 
 _refln_F_squared_sigma 
 _refln_observed_status 
   1   0   0     4706.95     4822.49     90.74 o 
   2   0   0     4159.61     4308.91     81.42 o 
   3   0   0      702.38      719.80     18.66 o 
   4   0   0       63.86       51.76      6.21 o 
   5   0   0       72.66       62.40      3.28 o 
   6   0   0       27.69       19.17      3.21 o 
   7   0   0       37.35       25.17      5.05 o 
   8   0   0       97.13       95.40      5.63 o 
   9   0   0        0.44        0.62      2.35 o 
  10   0   0        1.68        2.47      2.89 o 
  11   0   0        6.86        6.63      6.92 o 
 -11   1   0        8.54        3.81      3.90 o 
 -10   1   0        0.05       -3.15      2.94 o 
  -9   1   0       40.32       37.92      3.89 o 
  -8   1   0       73.03       68.39      8.80 o 
  -7   1   0        2.29        1.10      1.75 o 
  -6   1   0      286.78      247.36      7.74 o 
  -5   1   0      548.86      532.22      9.60 o 
  -4   1   0      506.93      494.72      9.70 o 
  -3   1   0     2377.06     2446.34     37.93 o 
  -2   1   0    17383.52    17896.91    271.11 o 
  -1   1   0     2042.41     2208.66     33.82 o 
   0   1   0     1070.77     1034.59     19.32 o 
   1   1   0      195.34      196.73      3.44 o 
   2   1   0      935.14      896.77     14.38 o 
   3   1   0      213.42      216.81      5.78 o 
   4   1   0      169.91      184.39      5.61 o 
   5   1   0      116.62      111.86      5.78 o 
   6   1   0        2.97        3.37      3.43 o 
   7   1   0      106.95       98.71      7.45 o 
   8   1   0       98.95       96.38      5.38 o 
   9   1   0       53.97       51.40      4.79 o 
  10   1   0       57.24       57.48     10.67 o 
  11   1   0       14.06        9.29      4.01 o 
 -11   2   0        7.28       11.58      4.07 o 
 -10   2   0       64.62       73.98      5.94 o 
  -9   2   0       48.00       41.91      4.10 o 
  -8   2   0       13.97       12.82      2.56 o 
  -7   2   0      558.63      557.64     14.48 o 
  -6   2   0       53.29       44.43      2.24 o 
  -5   2   0      139.53      127.43      3.35 o 
  -4   2   0      350.06      361.92      6.87 o 
  -3   2   0       76.49       67.70      2.03 o 
  -2   2   0      243.73      230.17      4.35 o 
  -1   2   0       36.29       30.49      0.99 o 
   0   2   0     8816.49     8693.34    131.82 o 
   1   2   0     1335.59     1260.00     32.02 o 
   2   2   0      532.31      538.03      9.04 o 
   3   2   0      793.80      767.40     15.79 o 
   4   2   0      311.20      263.06     11.07 o 
   5   2   0      450.60      442.40     20.81 o 
   6   2   0       19.72       10.06      1.98 o 
   7   2   0       29.55       23.92      2.97 o 
   8   2   0       30.97       24.74      3.29 o 
   9   2   0       60.96       65.48      7.76 o 
  10   2   0       69.72       67.61      8.59 o 
 -11   3   0        0.01       -1.59      3.61 o 
 -10   3   0       41.18       54.63      5.05 o 
  -9   3   0       44.03       38.77      8.72 o 
  -8   3   0       18.94       18.05      3.09 o 
  -7   3   0       32.52       31.73      4.45 o 
  -6   3   0      122.90      120.63      3.61 o 
  -5   3   0      246.15      235.08      5.68 o 
  -4   3   0      114.65      118.25      3.16 o 
  -3   3   0      150.92      144.07      3.39 o 
  -2   3   0      502.07      498.00      8.63 o 
  -1   3   0       36.52       32.76      1.15 o 
   0   3   0     1086.12     1145.11     18.08 o 
   1   3   0     2037.93     2098.47     32.56 o 
   2   3   0     1132.14     1161.98     31.44 o 
   3   3   0     1042.41     1123.94     18.36 o 
   4   3   0       41.97       43.52      1.73 o 
   5   3   0      215.85      199.73      6.63 o 
   6   3   0      136.15      116.31      7.78 o 
   7   3   0        6.05        4.47      1.97 o 
   8   3   0        9.14        3.67      2.45 o 
   9   3   0        4.90        4.88      2.91 o 
  10   3   0       13.43       13.37      3.69 o 
 -11   4   0        6.87       10.18      4.23 o 
 -10   4   0        1.01       -0.29      2.93 o 
  -9   4   0       10.25       10.80      2.99 o 
  -8   4   0      171.98      156.68     16.88 o 
  -7   4   0      604.40      606.83     15.52 o 
  -6   4   0        4.89        2.73      1.72 o 
  -5   4   0      282.83      282.21      6.24 o 
  -4   4   0       88.37       95.50      4.68 o 
  -3   4   0      225.88      204.98      4.50 o 
  -2   4   0      524.68      521.33      9.15 o 
  -1   4   0      271.89      242.13      4.65 o 
   0   4   0       29.04       24.56      1.08 o 
   1   4   0       26.59       22.61      1.22 o 
   2   4   0       32.47       43.37      1.64 o 
   3   4   0      201.23      181.18      5.12 o 
   4   4   0      700.02      698.41     12.43 o 
   5   4   0       10.81        7.19      1.71 o 
   6   4   0       32.04       24.17      2.74 o 
   7   4   0      118.10      132.48      6.08 o 
   8   4   0        1.03       -0.95      2.28 o 
   9   4   0        2.98        4.54      2.78 o 
  10   4   0       11.00        8.74      3.80 o 
 -10   5   0       51.78       64.36      5.92 o 
  -9   5   0        6.08        6.84      2.97 o 
  -8   5   0      105.40      107.61      5.72 o 
  -7   5   0       46.05       53.62      4.08 o 
  -6   5   0        0.39       -0.96      1.16 o 
  -5   5   0        0.19       -0.91      0.99 o 
  -4   5   0       12.64        8.82      1.19 o 
  -3   5   0       48.85       49.27      2.83 o 
  -2   5   0      781.12      755.59     12.88 o 
  -1   5   0      325.30      297.36      5.71 o 
   0   5   0       16.39        8.56      0.86 o 
   1   5   0        3.30        1.27      0.66 o 
   2   5   0      471.91      464.40      8.63 o 
   3   5   0      189.25      167.90      6.61 o 
   4   5   0       45.28       38.35      2.03 o 
   5   5   0      805.43      820.62     19.11 o 
   6   5   0       74.03       44.86      4.36 o 
   7   5   0       92.36       71.54      8.25 o 
   8   5   0        5.10        1.01      3.58 o 
   9   5   0        8.64        5.48      4.69 o 
  10   5   0        5.42        0.68      3.62 o 
 -10   6   0      109.66      121.18      7.59 o 
  -9   6   0       67.31       75.79      5.68 o 
  -8   6   0       18.97       19.33      3.13 o 
  -7   6   0      111.62      106.96      4.07 o 
  -6   6   0      152.79      133.74      4.41 o 
  -5   6   0      169.57      146.85      4.30 o 
  -4   6   0     1570.65     1633.29     26.90 o 
  -3   6   0      538.86      518.25      9.70 o 
  -2   6   0      102.58       99.79      2.80 o 
  -1   6   0       48.50       51.45      3.96 o 
   0   6   0      275.57      221.70      4.77 o 
   1   6   0       73.72       62.36      2.35 o 
   2   6   0      372.57      382.29      9.18 o 
   3   6   0      224.95      204.20      4.97 o 
   4   6   0      126.14      111.63      3.52 o 
   5   6   0      161.46      134.98      5.64 o 
   6   6   0      461.47      453.31     12.82 o 
   7   6   0       73.29       65.72      7.47 o 
   8   6   0       69.09       54.83     18.40 o 
   9   6   0       39.73       45.10      6.76 o 
 -10   7   0        3.21        1.75      6.13 o 
  -9   7   0        5.91        2.21      5.03 o 
  -8   7   0        0.62       -0.76      2.66 o 
  -7   7   0      121.69      115.28      4.34 o 
  -6   7   0      112.03      121.71      4.27 o 
  -5   7   0      570.55      590.41     13.87 o 
  -4   7   0      130.69      121.90      4.60 o 
  -3   7   0     1070.09     1107.53     42.57 o 
  -2   7   0      717.07      670.25     12.01 o 
  -1   7   0      519.60      526.09     11.75 o 
   0   7   0        0.92       -0.20      0.77 o 
   1   7   0      102.23       83.70      2.73 o 
   2   7   0      656.34      676.88     12.37 o 
   3   7   0     1074.26     1050.50     21.12 o 
   4   7   0     1269.80     1372.53     23.39 o 
   5   7   0      471.17      492.06     13.29 o 
   6   7   0       31.67       25.83      3.92 o 
   7   7   0        5.06        1.69      2.47 o 
   8   7   0      332.51      377.26     29.38 o 
   9   7   0        3.00       -1.69      3.50 o 
 -10   8   0       38.41       46.61      8.71 o 
  -9   8   0       89.26      107.67     10.66 o 
  -8   8   0       77.85       94.84      9.32 o 
  -7   8   0      272.63      285.01      9.53 o 
  -6   8   0       45.21       40.71      6.27 o 
  -5   8   0      450.24      438.34     12.13 o 
  -4   8   0       72.58       63.89      4.09 o 
  -3   8   0      141.97      134.20      6.54 o 
  -2   8   0        3.52        1.40      0.95 o 
  -1   8   0       83.54       73.01      2.53 o 
   0   8   0      103.20       87.29      3.62 o 
   1   8   0       71.90       71.85      3.25 o 
   2   8   0      381.60      376.46      7.98 o 
   3   8   0       57.37       53.81      3.63 o 
   4   8   0        6.93        4.05      1.47 o 
   5   8   0       67.52       60.62      5.59 o 
   6   8   0      256.03      267.72      9.41 o 
   7   8   0       81.85       64.93      5.21 o 
   8   8   0        1.66       -0.15      3.40 o 
  -9   9   0       26.07       22.47      6.66 o 
  -8   9   0       21.32       18.24      5.73 o 
  -7   9   0        3.43        1.10      2.53 o 
  -6   9   0       61.05       49.38      5.70 o 
  -5   9   0        0.01        0.16      1.87 o 
  -4   9   0       92.81       76.95     12.23 o 
  -3   9   0      550.24      563.31     14.62 o 
  -2   9   0      480.17      447.66     16.59 o 
  -1   9   0        0.81        1.98      1.59 o 
   0   9   0        1.97        2.02      1.51 o 
   1   9   0      128.53      111.65      5.92 o 
   2   9   0      361.69      355.24     10.36 o 
   3   9   0       33.34       27.69      4.05 o 
   4   9   0       52.85       48.11      2.96 o 
   5   9   0        8.34        4.38      2.40 o 
   6   9   0       10.16        5.26      7.55 o 
   7   9   0        0.05        3.14      3.24 o 
   8   9   0       50.81       62.89      9.49 o 
  -9  10   0       10.33       17.23      7.11 o 
  -8  10   0       27.02       33.74      7.56 o 
  -7  10   0       44.05       42.86     12.82 o 
  -6  10   0       87.79       82.24      5.51 o 
  -5  10   0      315.63      335.64     26.92 o 
  -4  10   0       10.06        5.95      3.04 o 
  -3  10   0        0.51        2.29      2.00 o 
  -2  10   0        1.47        1.61      2.31 o 
  -1  10   0       29.27       33.01      3.37 o 
   0  10   0        5.83        3.60      1.99 o 
   1  10   0        7.87        5.21      2.17 o 
   2  10   0      111.72      109.55      5.51 o 
   3  10   0        1.35        3.33      2.13 o 
   4  10   0        1.60       -0.05      3.55 o 
   5  10   0       19.92       24.37      5.51 o 
   6  10   0       93.62      128.41     11.68 o 
   7  10   0       60.83       71.58      9.54 o 
  -8  11   0        1.55        8.75      6.25 o 
  -7  11   0       64.59       62.13      5.40 o 
  -6  11   0      180.04      183.75      8.07 o 
  -5  11   0        1.61        1.22      2.55 o 
  -4  11   0       12.41        8.61      2.75 o 
  -3  11   0       45.38       33.42      3.87 o 
  -2  11   0       82.23       93.01      5.52 o 
  -1  11   0        0.63        0.72      1.94 o 
   0  11   0       19.17       18.56      2.97 o 
   1  11   0      324.09      360.54     11.28 o 
   2  11   0       44.16       38.49      4.30 o 
   3  11   0        9.36        6.50      2.67 o 
   4  11   0        0.45        3.27      4.07 o 
   5  11   0       12.57       17.08      5.54 o 
   6  11   0        2.62        1.00      5.53 o 
  -7  12   0        6.74        4.73      3.61 o 
  -6  12   0        5.66        4.68      3.31 o 
  -5  12   0       57.24       65.12      5.36 o 
  -4  12   0       55.96       55.44      5.04 o 
  -3  12   0       45.78       38.05      5.58 o 
  -2  12   0       34.58       39.44      9.39 o 
  -1  12   0       32.59       25.18      3.60 o 
   0  12   0        1.33        1.43      2.55 o 
   1  12   0       37.36       43.02      5.48 o 
   2  12   0       16.15       12.13      3.11 o 
   3  12   0        4.72        2.18      2.79 o 
   4  12   0        3.86       -4.07      4.73 o 
   5  12   0        3.31        4.93      5.54 o 
  -6  13   0       77.02       87.60     10.40 o 
  -5  13   0        6.36        6.92      5.30 o 
  -4  13   0       26.82       28.16      4.23 o 
  -3  13   0        0.00        2.27      2.89 o 
  -2  13   0        0.17        2.26      2.69 o 
  -1  13   0        2.79        0.41      2.86 o 
   0  13   0      115.39      128.67      6.89 o 
   1  13   0      151.59      170.34      9.19 o 
   2  13   0        2.29        0.25      2.92 o 
   3  13   0        3.18        3.79      5.00 o 
   4  13   0       65.34       59.29      8.79 o 
  -4  14   0        3.83       -0.90      3.29 o 
  -3  14   0        3.21       -0.45      3.41 o 
  -2  14   0       59.41       77.08      6.24 o 
  -1  14   0      158.25      188.20      8.84 o 
   0  14   0       61.60       83.02      8.14 o 
   1  14   0      129.54      147.29     17.37 o 
   2  14   0       86.53      106.53      7.34 o 
  -2 -14   1       15.28        9.22      3.75 o 
  -1 -14   1        1.81        3.38      3.52 o 
   0 -14   1       11.68       12.59      3.65 o 
   1 -14   1       58.18       72.22      6.01 o 
   2 -14   1       88.40       95.42      6.57 o 
   3 -14   1       43.85       43.28      5.12 o 
   4 -14   1        2.57        2.35      3.36 o 
  -4 -13   1        0.72        2.88      5.20 o 
  -3 -13   1        6.09        8.97      3.86 o 
  -2 -13   1        7.13        6.00      3.53 o 
  -1 -13   1       18.28       17.36      3.52 o 
   0 -13   1       29.69       31.61      4.15 o 
   1 -13   1       28.31       21.03      6.27 o 
   2 -13   1       38.87       36.36      4.48 o 
   3 -13   1        9.02       10.39      3.40 o 
   4 -13   1        1.04        4.96      3.27 o 
   5 -13   1        9.50       12.84      3.45 o 
   6 -13   1       92.49       85.46      6.75 o 
  -5 -12   1       27.36       30.97      6.82 o 
  -4 -12   1        1.47        1.16      4.70 o 
  -3 -12   1       73.41       66.34      6.99 o 
  -2 -12   1        3.87        4.37      2.73 o 
  -1 -12   1       57.51       56.52      4.74 o 
   0 -12   1        1.12        1.80      2.45 o 
   1 -12   1       17.05       13.56      2.90 o 
   2 -12   1       22.14       23.70      3.49 o 
   3 -12   1       20.87       17.81      3.22 o 
   4 -12   1        2.29        2.80      2.81 o 
   5 -12   1      124.99      130.96      7.13 o 
   6 -12   1       24.33       23.95      8.31 o 
   7 -12   1        1.91        5.48      3.83 o 
  -6 -11   1       24.38       19.19      6.47 o 
  -5 -11   1        2.39        1.19      4.39 o 
  -4 -11   1        9.33        7.41      4.67 o 
  -3 -11   1        0.54        1.66      3.15 o 
  -2 -11   1        0.58        0.50      2.23 o 
  -1 -11   1      146.96      134.39      6.25 o 
   0 -11   1      266.73      261.32      9.13 o 
   1 -11   1       17.33       13.25      2.64 o 
   2 -11   1       47.99       50.16      4.21 o 
   3 -11   1       11.03       11.32      2.79 o 
   4 -11   1        0.27       -1.77      2.46 o 
   5 -11   1       25.61       22.87      3.61 o 
   6 -11   1        6.39        1.85      2.98 o 
   7 -11   1       13.94       12.44      3.81 o 
   8 -11   1        1.54       -0.93      6.06 o 
  -7 -10   1        0.51       -1.73      5.52 o 
  -6 -10   1       23.41       19.94      5.95 o 
  -5 -10   1       22.37       19.73      5.22 o 
  -4 -10   1       11.08       11.02      3.70 o 
  -3 -10   1      107.92      105.58      8.11 o 
  -2 -10   1      471.87      485.68     13.33 o 
  -1 -10   1        3.37        1.86      1.89 o 
   0 -10   1      145.84      119.60      6.97 o 
   1 -10   1      154.06      161.64     10.87 o 
   2 -10   1       18.71       16.33      2.62 o 
   3 -10   1       16.15       10.30      2.53 o 
   4 -10   1       42.67       29.45      4.03 o 
   5 -10   1      175.57      158.63      6.91 o 
   6 -10   1        0.66        0.77      2.72 o 
   7 -10   1       37.90       43.77      4.56 o 
   8 -10   1       50.86       63.55      8.68 o 
  -8  -9   1       39.07       30.16      4.67 o 
  -7  -9   1       51.97       36.54      4.62 o 
  -6  -9   1       80.11       83.92      5.70 o 
  -5  -9   1       47.65       43.75      3.90 o 
  -4  -9   1      145.58      155.40      6.69 o 
  -3  -9   1       86.45       68.91      4.81 o 
  -2  -9   1      610.55      613.34     11.95 o 
  -1  -9   1     2004.64     2068.35     42.59 o 
   0  -9   1      964.39     1008.47     63.29 o 
   1  -9   1      475.34      477.44     12.68 o 
   2  -9   1      145.93      124.46      5.46 o 
   3  -9   1       40.69       37.91      3.42 o 
   4  -9   1        8.67        4.27      2.04 o 
   5  -9   1      240.75      246.06      8.56 o 
   6  -9   1       48.28       37.07      3.84 o 
   7  -9   1       46.71       43.22      4.18 o 
   8  -9   1       22.35       21.75      6.12 o 
   9  -9   1       28.29       30.66      7.74 o 
  -8  -8   1       69.45       82.74      6.21 o 
  -7  -8   1        1.72       -1.95      4.10 o 
  -6  -8   1       11.68        7.86      2.81 o 
  -5  -8   1      139.31      137.23      5.01 o 
  -4  -8   1      349.23      343.49      7.82 o 
  -3  -8   1      200.78      184.44      5.01 o 
  -2  -8   1     1411.61     1480.98     24.85 o 
  -1  -8   1       20.84        9.86      1.36 o 
   0  -8   1       67.08       57.44      2.41 o 
   1  -8   1       78.26       61.20      2.79 o 
   2  -8   1      205.64      193.78      5.41 o 
   3  -8   1     1508.36     1548.61     25.87 o 
   4  -8   1      409.22      395.15      8.51 o 
   5  -8   1        2.90        1.85      1.89 o 
   6  -8   1       29.89       21.24      4.12 o 
   7  -8   1        6.41        4.51      3.39 o 
   8  -8   1       69.53       68.77      8.26 o 
   9  -8   1       78.06      103.11     10.59 o 
  -9  -7   1       51.90       37.46      4.87 o 
  -8  -7   1        2.71        1.03      2.94 o 
  -7  -7   1        8.93        8.15      2.63 o 
  -6  -7   1       38.60       33.55      3.43 o 
  -5  -7   1      152.38      144.91     10.86 o 
  -4  -7   1      159.51      150.99      4.42 o 
  -3  -7   1      109.08       91.54      3.17 o 
  -2  -7   1      358.63      363.51      7.53 o 
  -1  -7   1        4.89        3.07      0.95 o 
   0  -7   1       46.50       38.39      2.86 o 
   1  -7   1       43.18       37.64      2.26 o 
   2  -7   1       36.81       29.83      2.75 o 
   3  -7   1       40.45       25.71      3.33 o 
   4  -7   1        0.01       -0.75      1.12 o 
   5  -7   1       74.96       81.29      4.20 o 
   6  -7   1       65.07       64.05      4.18 o 
   7  -7   1       47.32       46.22      3.09 o 
   8  -7   1      143.95      154.29      7.07 o 
   9  -7   1      152.20      159.69      7.85 o 
  10  -7   1      131.25      145.89     13.05 o 
  -9  -6   1       64.96       60.99     11.09 o 
  -8  -6   1        0.11        1.10      4.57 o 
  -7  -6   1        0.21        1.31      2.34 o 
  -6  -6   1       10.55        2.53      2.12 o 
  -5  -6   1       21.58       18.35      2.43 o 
  -4  -6   1      309.44      311.87      6.83 o 
  -3  -6   1       83.67       75.67      3.19 o 
  -2  -6   1      241.58      223.24      5.07 o 
  -1  -6   1        2.65        0.37      0.73 o 
   0  -6   1       80.44       58.62      2.31 o 
   1  -6   1      390.37      345.21      6.80 o 
   2  -6   1      155.03      148.46      6.72 o 
   3  -6   1      732.62      690.67     10.60 o 
   4  -6   1        0.88       -0.39      0.99 o 
   5  -6   1      271.66      261.57      6.51 o 
   6  -6   1       66.88       57.71      3.10 o 
   7  -6   1      173.17      154.13     11.44 o 
   8  -6   1       86.06       82.50      5.41 o 
   9  -6   1        8.44       13.54      3.52 o 
  10  -6   1        3.68        0.32      3.69 o 
 -10  -5   1       41.17       37.92      4.92 o 
  -9  -5   1       17.30       13.89      3.47 o 
  -8  -5   1        9.67        2.77      2.51 o 
  -7  -5   1        0.20       -0.70      1.82 o 
  -6  -5   1        0.08       -2.52      1.66 o 
  -5  -5   1        1.11        0.39      1.36 o 
  -4  -5   1      149.67      120.41      3.12 o 
  -3  -5   1      242.97      216.27      4.90 o 
  -2  -5   1      293.25      286.36      5.86 o 
  -1  -5   1      230.37      194.76      4.78 o 
   0  -5   1      239.62      212.23      4.46 o 
   1  -5   1        2.54        2.62      0.69 o 
   2  -5   1      912.12      980.10     23.35 o 
   3  -5   1      165.46      150.63      5.58 o 
   4  -5   1       15.66       11.32      1.35 o 
   5  -5   1       58.85       55.92      4.80 o 
   6  -5   1       12.12        7.42      1.51 o 
   7  -5   1       39.04       28.05      3.28 o 
   8  -5   1        0.78        1.19      2.29 o 
   9  -5   1       28.04       19.94      3.89 o 
  10  -5   1      104.98      112.91     14.81 o 
 -10  -4   1        1.56        2.23      3.16 o 
  -9  -4   1       60.30       54.86      9.12 o 
  -8  -4   1        0.07        2.77      2.24 o 
  -7  -4   1       29.64       18.11      2.89 o 
  -6  -4   1        3.63        3.24      1.68 o 
  -5  -4   1      366.00      335.15      9.46 o 
  -4  -4   1        0.76        1.44      1.49 o 
  -3  -4   1        8.38        5.37      0.87 o 
  -2  -4   1      387.55      398.37      7.37 o 
  -1  -4   1      111.40       87.09      2.32 o 
   0  -4   1       24.83       14.29      1.16 o 
   1  -4   1       73.25       50.45      1.67 o 
   2  -4   1      412.85      445.34      8.09 o 
   3  -4   1     1296.83     1388.46     22.59 o 
   4  -4   1      377.34      361.89      7.30 o 
   5  -4   1      107.45       94.07      3.15 o 
   6  -4   1       58.48       54.14      2.68 o 
   7  -4   1      346.33      340.08     10.36 o 
   8  -4   1      135.28      132.91      6.36 o 
   9  -4   1       10.61        9.58      2.94 o 
  10  -4   1      189.33      218.43     10.84 o 
 -10  -3   1       74.49       77.12      6.09 o 
  -9  -3   1       38.02       33.96      3.98 o 
  -8  -3   1        4.82        2.18      2.06 o 
  -7  -3   1      103.42       94.71      6.85 o 
  -6  -3   1      520.78      547.74     13.98 o 
  -5  -3   1        0.66        0.14      1.77 o 
  -4  -3   1        3.17        1.91      0.68 o 
  -3  -3   1      212.15      183.39      4.00 o 
  -2  -3   1      511.07      532.85      9.15 o 
  -1  -3   1      128.91      108.05      2.48 o 
   0  -3   1      549.40      545.97      9.10 o 
   1  -3   1     1929.95     2016.00     31.36 o 
   2  -3   1     1595.83     1562.11     30.33 o 
   3  -3   1       28.52       14.11      1.21 o 
   4  -3   1      513.35      575.62     10.44 o 
   5  -3   1      496.00      529.52     10.02 o 
   6  -3   1      230.15      194.61      4.97 o 
   7  -3   1       44.98       44.04      3.70 o 
   8  -3   1      164.28      167.36      7.19 o 
   9  -3   1       23.33       29.67      4.72 o 
  10  -3   1        0.11       -1.47      2.82 o 
 -11  -2   1       43.10       29.86      4.90 o 
 -10  -2   1       12.27        9.64      4.40 o 
  -9  -2   1       57.88       41.57      5.35 o 
  -8  -2   1      114.71      110.31      5.72 o 
  -7  -2   1      168.28      144.77      6.05 o 
  -6  -2   1      191.50      180.55      6.43 o 
  -5  -2   1       48.13       33.94      2.70 o 
  -4  -2   1     1048.34     1117.29     23.40 o 
  -3  -2   1     1232.61     1262.48     20.24 o 
  -2  -2   1     7938.36     7584.69    126.15 o 
  -1  -2   1        1.77        0.21      0.34 o 
   0  -2   1     7159.26     7221.41    109.49 o 
   1  -2   1     5248.19     5441.04     82.66 o 
   2  -2   1     8802.21     9085.90    137.63 o 
   3  -2   1     3339.81     3704.64     57.09 o 
   4  -2   1      640.26      707.12     12.26 o 
   5  -2   1      385.62      404.33      7.92 o 
   6  -2   1       17.99       12.15      1.68 o 
   7  -2   1      658.40      688.77     22.21 o 
   8  -2   1       14.76        8.64      3.69 o 
   9  -2   1       58.62       57.87      7.52 o 
  10  -2   1      144.78      148.79      8.02 o 
  11  -2   1       96.95      117.10      8.14 o 
 -11  -1   1        0.79       -0.49      3.47 o 
 -10  -1   1       55.94       50.14      4.92 o 
  -9  -1   1      109.26      111.46      6.15 o 
  -8  -1   1      266.43      290.22      9.75 o 
  -7  -1   1      249.31      241.19      8.11 o 
  -6  -1   1      184.79      195.45      7.35 o 
  -5  -1   1     1015.69     1067.88     39.17 o 
  -4  -1   1      489.75      494.13     11.50 o 
  -3  -1   1        5.76        4.93      1.00 o 
  -2  -1   1       99.98      100.21      2.15 o 
  -1  -1   1       13.68        7.56      0.52 o 
   0  -1   1        0.09       -0.09      0.51 o 
   1  -1   1      639.83      633.75     11.81 o 
   2  -1   1       69.38       63.47      2.28 o 
   3  -1   1      912.52      974.51     22.68 o 
   4  -1   1      713.16      691.34     11.93 o 
   5  -1   1      865.60      905.25     15.45 o 
   6  -1   1     2438.08     2576.26     84.30 o 
   7  -1   1      357.62      372.28     15.13 o 
   8  -1   1      492.89      512.68     14.45 o 
   9  -1   1       18.45       15.23      3.30 o 
  10  -1   1       80.89       91.35      8.13 o 
  11  -1   1       35.67       33.02      7.72 o 
 -11   0   1       10.92       11.52      3.77 o 
 -10   0   1      101.80      103.63      6.83 o 
  -9   0   1      130.41      129.52      7.27 o 
  -8   0   1       18.71       13.69      2.54 o 
  -7   0   1     1160.04     1230.45     27.27 o 
  -6   0   1        2.13        0.89      1.41 o 
  -5   0   1        3.76        1.30      1.09 o 
  -4   0   1       12.87       12.10      1.46 o 
  -3   0   1      818.38      762.46     15.85 o 
  -2   0   1        1.58       -0.16      0.29 o 
  -1   0   1        8.51        4.89      0.39 o 
   0   0   1      101.67      102.20      1.82 o 
   1   0   1       19.87       10.62      0.54 o 
   2   0   1      559.92      557.54     18.37 o 
   3   0   1     2073.87     2104.96     32.85 o 
   4   0   1      975.05      943.12     15.64 o 
   5   0   1      799.26      808.25     18.15 o 
   6   0   1      249.17      230.96      7.50 o 
   7   0   1        8.05        5.29      2.01 o 
   8   0   1      173.22      167.31      8.40 o 
   9   0   1       17.81       12.62      4.95 o 
  10   0   1        0.00       -3.16      2.93 o 
 -11   1   1        7.68        9.97      4.61 o 
 -10   1   1        0.44        0.08      2.61 o 
  -9   1   1        1.26       -0.22      2.19 o 
  -8   1   1        1.96        2.82      2.02 o 
  -7   1   1      202.81      197.27      7.97 o 
  -6   1   1      117.44      119.52      4.85 o 
  -5   1   1      286.92      262.09      8.21 o 
  -4   1   1      221.94      176.89      5.44 o 
  -3   1   1     1294.79     1405.27     22.23 o 
  -2   1   1     4402.90     4741.69     72.14 o 
  -1   1   1     3388.51     3423.75     56.79 o 
   0   1   1     2952.28     3134.39     47.99 o 
   1   1   1     1998.75     2039.36     31.37 o 
   2   1   1      502.90      497.12     10.01 o 
   3   1   1     1171.45     1287.68     23.25 o 
   4   1   1       84.83       94.63      3.78 o 
   5   1   1      218.25      205.58      6.58 o 
   6   1   1      540.53      527.73     25.45 o 
   7   1   1       23.32       13.38      3.75 o 
   8   1   1       32.49       27.41      3.53 o 
   9   1   1       37.72       32.10      7.92 o 
  10   1   1       28.92       28.12      4.26 o 
 -11   2   1        2.13        2.87      6.13 o 
 -10   2   1       15.65       12.55      3.36 o 
  -9   2   1      127.84      122.81      6.38 o 
  -8   2   1       43.97       51.08      4.87 o 
  -7   2   1      827.54      856.13     20.04 o 
  -6   2   1      198.26      194.52      4.61 o 
  -5   2   1      271.83      239.40     10.56 o 
  -4   2   1        1.54        0.61      0.61 o 
  -3   2   1       25.86       33.05      1.33 o 
  -2   2   1     2623.83     2552.46     50.41 o 
  -1   2   1     2117.94     2078.78     32.15 o 
   0   2   1      486.79      515.20     13.07 o 
   1   2   1      169.26      138.13      3.01 o 
   2   2   1      102.27       98.76      2.67 o 
   3   2   1      155.86      145.10      3.30 o 
   4   2   1      369.36      352.03      6.72 o 
   5   2   1        2.75        1.79      1.29 o 
   6   2   1      108.81       98.32      8.49 o 
   7   2   1      110.15      104.91      5.25 o 
   8   2   1       77.87       73.84     10.26 o 
   9   2   1       37.13       35.29      9.49 o 
  10   2   1       29.08       28.33      8.95 o 
 -11   3   1       57.35       71.97      6.21 o 
 -10   3   1       22.06       26.04      4.05 o 
  -9   3   1       52.42       65.69      6.60 o 
  -8   3   1      198.81      201.93      7.71 o 
  -7   3   1       15.77        9.07      2.08 o 
  -6   3   1       44.03       31.01      3.72 o 
  -5   3   1      264.56      254.90      6.19 o 
  -4   3   1      292.13      287.53      5.84 o 
  -3   3   1        3.30        1.02      0.84 o 
  -2   3   1      447.45      448.06      7.79 o 
  -1   3   1     1694.67     1701.27     33.12 o 
   0   3   1      884.14      831.64     13.41 o 
   1   3   1      108.42      104.76      3.87 o 
   2   3   1      756.75      799.77     17.87 o 
   3   3   1     1149.90     1197.51     19.54 o 
   4   3   1      842.36      883.51     15.31 o 
   5   3   1      195.46      183.64      9.53 o 
   6   3   1        0.06        0.30      1.58 o 
   7   3   1       10.65        4.35      2.15 o 
   8   3   1       10.49        8.46      2.67 o 
   9   3   1        0.16        0.68      2.75 o 
  10   3   1        0.73        0.07      4.55 o 
 -11   4   1        5.60        3.26      3.53 o 
 -10   4   1        3.93        5.49      3.11 o 
  -9   4   1       22.80       20.37      3.59 o 
  -8   4   1       77.85       73.70      4.90 o 
  -7   4   1      503.38      530.14     15.38 o 
  -6   4   1      465.92      459.60      9.24 o 
  -5   4   1      251.59      253.69      5.71 o 
  -4   4   1      529.54      522.39      9.62 o 
  -3   4   1      273.35      255.34      5.20 o 
  -2   4   1       34.56       29.56      1.95 o 
  -1   4   1       89.90       87.05      3.10 o 
   0   4   1      470.07      461.20      8.01 o 
   1   4   1      613.24      602.95     11.15 o 
   2   4   1      120.07      107.34      3.69 o 
   3   4   1       23.57       20.18      1.60 o 
   4   4   1       32.70       21.80      1.53 o 
   5   4   1       47.09       45.11      3.28 o 
   6   4   1      275.33      258.81      8.61 o 
   7   4   1       51.53       43.56      3.95 o 
   8   4   1        0.75       -1.17      3.91 o 
   9   4   1        3.31        2.19      3.39 o 
  10   4   1       13.98       17.86      5.00 o 
 -11   5   1       30.08       44.17      5.52 o 
 -10   5   1      136.93      161.81      9.87 o 
  -9   5   1      206.46      229.79      8.98 o 
  -8   5   1      188.49      185.81     15.03 o 
  -7   5   1      410.19      417.90      9.03 o 
  -6   5   1      164.72      170.97      7.63 o 
  -5   5   1      656.97      627.87     13.56 o 
  -4   5   1      161.59      144.05      3.81 o 
  -3   5   1        0.45        0.80      0.68 o 
  -2   5   1      228.20      231.40      4.73 o 
  -1   5   1      668.03      692.91     16.96 o 
   0   5   1     3306.39     3555.93    103.06 o 
   1   5   1      278.13      256.28      5.23 o 
   2   5   1     1120.16     1173.29     21.34 o 
   3   5   1      240.85      236.03      5.28 o 
   4   5   1      580.36      598.23     11.13 o 
   5   5   1       90.34       77.90      4.22 o 
   6   5   1       59.87       52.97      4.09 o 
   7   5   1        0.12       -1.28      2.14 o 
   8   5   1      229.45      236.27      9.38 o 
   9   5   1       18.43        6.33      3.39 o 
 -10   6   1        5.91        1.41      3.09 o 
  -9   6   1       45.46       43.31      6.26 o 
  -8   6   1        1.28       -1.37      2.10 o 
  -7   6   1        3.42       -0.38      1.47 o 
  -6   6   1       81.21       60.19      3.01 o 
  -5   6   1      133.78      122.61      6.89 o 
  -4   6   1      482.47      505.44     13.75 o 
  -3   6   1      631.04      660.03     11.79 o 
  -2   6   1     2619.69     2626.58     92.88 o 
  -1   6   1     1948.81     1912.96     38.43 o 
   0   6   1      506.46      484.39      8.82 o 
   1   6   1      509.65      530.83      9.71 o 
   2   6   1      464.33      464.20      8.89 o 
   3   6   1       71.04       68.12      2.66 o 
   4   6   1      791.98      790.64     14.34 o 
   5   6   1      550.69      580.63     20.80 o 
   6   6   1      137.68      141.11      6.81 o 
   7   6   1       47.50       30.69     11.91 o 
   8   6   1       27.38       24.45      6.15 o 
   9   6   1       64.39       61.88      5.88 o 
 -10   7   1        2.11        0.50      5.94 o 
  -9   7   1       68.05       76.50      9.01 o 
  -8   7   1       79.43       74.67      8.06 o 
  -7   7   1      242.46      240.91      8.25 o 
  -6   7   1       31.46       32.05      2.42 o 
  -5   7   1      836.28      859.62     17.31 o 
  -4   7   1     2543.03     2687.69     42.92 o 
  -3   7   1      937.27      943.65     16.25 o 
  -2   7   1      427.27      421.09     10.80 o 
  -1   7   1       13.90       14.08      1.91 o 
   0   7   1        9.36       10.53      2.13 o 
   1   7   1      533.43      539.13     10.10 o 
   2   7   1       46.56       24.50      1.73 o 
   3   7   1      736.86      764.81     14.01 o 
   4   7   1      409.71      437.06     10.96 o 
   5   7   1       64.19       50.86      3.46 o 
   6   7   1        8.99        7.14      2.45 o 
   7   7   1       21.80       29.36      5.98 o 
   8   7   1      262.94      317.77     11.47 o 
   9   7   1       50.17       57.84      8.19 o 
 -10   8   1       77.38       98.27     10.89 o 
  -9   8   1       86.61       88.58      9.87 o 
  -8   8   1       22.69       25.18      6.05 o 
  -7   8   1       15.10       10.77      2.62 o 
  -6   8   1      175.69      159.79      6.55 o 
  -5   8   1        8.35        5.18      1.99 o 
  -4   8   1       50.51       36.75      3.12 o 
  -3   8   1        0.11        1.41      1.50 o 
  -2   8   1        3.65        0.38      1.47 o 
  -1   8   1       20.47       16.03      3.06 o 
   0   8   1      159.94      145.78      5.55 o 
   1   8   1        5.54        1.95      1.06 o 
   2   8   1       52.54       38.23      2.55 o 
   3   8   1      187.39      176.48      5.21 o 
   4   8   1      477.99      499.66     10.37 o 
   5   8   1       26.93       23.62      3.02 o 
   6   8   1       71.50       73.71      5.18 o 
   7   8   1      154.97      149.68      7.46 o 
   8   8   1        0.26       -2.33      3.39 o 
  -9   9   1        6.89       11.23      6.16 o 
  -8   9   1        0.47        1.84      4.97 o 
  -7   9   1        5.14        3.35      3.22 o 
  -6   9   1      160.08      143.23      8.83 o 
  -5   9   1      334.27      331.56     10.40 o 
  -4   9   1      249.99      237.87      8.28 o 
  -3   9   1      136.59      113.27      5.31 o 
  -2   9   1      509.34      502.23     13.44 o 
  -1   9   1      267.98      253.77      8.37 o 
   0   9   1       53.54       52.98      3.78 o 
   1   9   1      520.35      531.73     13.94 o 
   2   9   1        2.78        3.26      1.87 o 
   3   9   1       26.21       23.72      2.84 o 
   4   9   1        2.63        3.18      3.43 o 
   5   9   1       61.27       48.50      6.56 o 
   6   9   1      133.78      159.76     12.65 o 
   7   9   1        2.49       -1.99      5.17 o 
  -9  10   1       33.58       36.74      7.94 o 
  -8  10   1       19.09       17.20      6.08 o 
  -7  10   1       54.47       59.45      4.98 o 
  -6  10   1      136.33      134.55      7.80 o 
  -5  10   1        9.08        4.90      2.39 o 
  -4  10   1      244.85      229.26      8.41 o 
  -3  10   1      199.31      194.08      7.59 o 
  -2  10   1       12.22        8.70      2.27 o 
  -1  10   1       99.65       82.70      7.84 o 
   0  10   1      186.88      167.53     18.92 o 
   1  10   1       47.36       41.15      3.63 o 
   2  10   1        5.49        4.80      2.19 o 
   3  10   1        4.24        4.12      2.13 o 
   4  10   1       15.00       18.97      5.12 o 
   5  10   1        3.17        1.61      4.39 o 
   6  10   1       35.10       19.95      6.00 o 
   7  10   1       22.20       20.37      7.27 o 
  -8  11   1        1.79        2.06      5.65 o 
  -7  11   1        2.95        2.90      3.22 o 
  -6  11   1       99.39       96.44      9.33 o 
  -5  11   1       27.90       27.08      5.75 o 
  -4  11   1        1.75       -3.81      2.27 o 
  -3  11   1        7.65        7.64      2.72 o 
  -2  11   1       10.93       10.30      2.54 o 
  -1  11   1        0.03        1.20      2.11 o 
   0  11   1      175.98      190.91      8.90 o 
   1  11   1      105.72      113.78      5.96 o 
   2  11   1       13.25        9.95      5.58 o 
   3  11   1        4.51        1.43      2.55 o 
   4  11   1        6.24        9.43      4.93 o 
   5  11   1        2.67        4.82      4.99 o 
   6  11   1        0.82        4.33      6.00 o 
  -7  12   1        2.08       -2.34      3.60 o 
  -6  12   1        2.04        2.07      3.13 o 
  -5  12   1       14.60       13.10      5.81 o 
  -4  12   1       72.47       70.28     10.33 o 
  -3  12   1       86.89       89.51      5.98 o 
  -2  12   1       27.49       26.11      3.57 o 
  -1  12   1      216.40      231.26      9.03 o 
   0  12   1      112.49      124.99      6.67 o 
   1  12   1      192.90      209.80      8.60 o 
   2  12   1       13.56       11.76      3.02 o 
   3  12   1        1.08        0.53      2.90 o 
   4  12   1       49.03       40.98      6.94 o 
   5  12   1       33.25       39.22      7.77 o 
  -6  13   1       16.73       11.46      4.10 o 
  -5  13   1        2.30        7.25      3.32 o 
  -4  13   1        3.63        2.52      3.14 o 
  -3  13   1       31.52       31.52      4.34 o 
  -2  13   1       45.29       52.52      4.98 o 
  -1  13   1       78.01       84.86      6.05 o 
   0  13   1       22.94       19.60      3.76 o 
   1  13   1        4.84        6.26      3.16 o 
   2  13   1       74.49       93.16      6.59 o 
   3  13   1       30.98       38.02      7.49 o 
  -4  14   1        0.20       -0.38      3.36 o 
  -3  14   1        7.15        6.49      4.33 o 
  -2  14   1        5.62        2.33      3.25 o 
  -1  14   1       29.59       31.57      8.27 o 
   0  14   1      107.37      129.24     21.48 o 
   1  14   1       42.79       43.72      5.07 o 
   2  14   1       19.21       16.36      4.54 o 
  -2 -14   2        6.45        8.85      4.29 o 
  -1 -14   2       21.78       24.11      4.22 o 
   0 -14   2       44.23       40.72      6.41 o 
   1 -14   2        0.98        1.38      3.25 o 
   2 -14   2        4.73        0.12      3.33 o 
   3 -14   2        2.57        7.36      4.67 o 
   4 -14   2       28.58       30.85      6.56 o 
  -4 -13   2       29.57       33.50      6.75 o 
  -3 -13   2       24.73       22.84      5.64 o 
  -2 -13   2        0.17       -0.21      3.16 o 
  -1 -13   2        3.44        4.95      2.98 o 
   0 -13   2        9.59       11.71      3.28 o 
   1 -13   2        4.07        6.13      2.95 o 
   2 -13   2        2.61       -0.76      2.66 o 
   3 -13   2        0.02       -0.29      2.88 o 
   4 -13   2       19.50       22.80      6.82 o 
   5 -13   2        3.48        2.86      3.71 o 
  -5 -12   2       24.50       32.98      6.97 o 
  -4 -12   2       60.83       55.63      7.25 o 
  -3 -12   2        2.03       -1.07      2.69 o 
  -2 -12   2      201.14      235.90      9.17 o 
  -1 -12   2        0.29        5.06      2.57 o 
   0 -12   2        6.06        4.84      2.64 o 
   1 -12   2       11.08        5.70      2.75 o 
   2 -12   2       74.69       70.62      5.19 o 
   3 -12   2        2.29        1.67      2.62 o 
   4 -12   2      296.51      318.55     11.21 o 
   5 -12   2       73.51       76.84      5.87 o 
   6 -12   2       49.00       40.94      4.96 o 
   7 -12   2        0.26        6.04      5.05 o 
  -6 -11   2       61.76       76.23      9.66 o 
  -5 -11   2       24.06       23.62      5.98 o 
  -4 -11   2        0.37        2.21      3.99 o 
  -3 -11   2      197.39      198.93      7.93 o 
  -2 -11   2        1.93       -3.33      2.08 o 
  -1 -11   2        0.62       -1.29      2.55 o 
   0 -11   2       57.28       55.95      4.23 o 
   1 -11   2       41.32       37.82      3.73 o 
   2 -11   2      314.48      330.67     10.65 o 
   3 -11   2       64.18       61.54      5.16 o 
   4 -11   2       23.41       20.53      4.74 o 
   5 -11   2        2.97        3.18      2.74 o 
   6 -11   2       25.57       26.68      3.96 o 
   7 -11   2       11.43        6.46      3.50 o 
  -7 -10   2        3.70       12.84      6.26 o 
  -6 -10   2        2.53        2.22      4.51 o 
  -5 -10   2      132.37      130.50      9.82 o 
  -4 -10   2       13.52       12.19      2.69 o 
  -3 -10   2       99.12       91.98      8.76 o 
  -2 -10   2      144.63      143.33     12.96 o 
  -1 -10   2        3.28        2.41      2.02 o 
   0 -10   2        7.16        4.97      1.84 o 
   1 -10   2      166.06      156.77      6.42 o 
   2 -10   2       13.41       10.65      4.13 o 
   3 -10   2        0.16        0.60      1.96 o 
   4 -10   2        0.53       -0.13      2.11 o 
   5 -10   2      565.59      579.79     15.73 o 
   6 -10   2      118.30      121.82      6.30 o 
   7 -10   2       78.63       73.46      5.58 o 
   8 -10   2      106.20      113.39     11.02 o 
  -8  -9   2       22.66       14.69      8.28 o 
  -7  -9   2      136.02      159.53      7.52 o 
  -6  -9   2      173.41      188.58      7.77 o 
  -5  -9   2      100.01       88.90      4.25 o 
  -4  -9   2       36.70       33.75      3.78 o 
  -3  -9   2      107.96      104.40      3.82 o 
  -2  -9   2      765.62      826.49     20.55 o 
  -1  -9   2       68.72       63.47      2.88 o 
   0  -9   2       26.30       22.86      1.91 o 
   1  -9   2       74.61       59.03      2.80 o 
   2  -9   2        7.66        5.11      1.36 o 
   3  -9   2       75.39       74.76      4.58 o 
   4  -9   2      273.48      266.77      8.76 o 
   5  -9   2       41.61       37.08      3.64 o 
   6  -9   2      123.95      130.86      6.40 o 
   7  -9   2       74.64       78.23      5.55 o 
   8  -9   2      125.05      140.58     11.58 o 
   9  -9   2       36.74       34.22      7.66 o 
  -9  -8   2       95.07      108.27      7.40 o 
  -8  -8   2        3.12       -1.91      3.00 o 
  -7  -8   2       49.40       42.02      7.46 o 
  -6  -8   2       49.15       38.73      3.89 o 
  -5  -8   2       10.71        2.83      2.04 o 
  -4  -8   2     1292.57     1296.55     22.47 o 
  -3  -8   2      397.60      380.91     14.21 o 
  -2  -8   2       95.90       89.83      3.24 o 
  -1  -8   2       33.29       27.19      3.49 o 
   0  -8   2       21.34       15.80      1.48 o 
   1  -8   2      607.39      588.95     12.00 o 
   2  -8   2      319.86      332.98      7.25 o 
   3  -8   2       74.92       60.28      5.13 o 
   4  -8   2       12.99       10.30      1.61 o 
   5  -8   2       26.04       25.05      5.12 o 
   6  -8   2       40.27       34.38      2.87 o 
   7  -8   2        1.57       -0.16      2.47 o 
   8  -8   2        1.12        3.67      4.96 o 
   9  -8   2        0.29       -2.51      5.48 o 
  -9  -7   2       36.31       26.64      4.58 o 
  -8  -7   2       14.93       12.31      4.28 o 
  -7  -7   2       48.70       40.22      4.15 o 
  -6  -7   2       19.56       12.60      3.80 o 
  -5  -7   2       32.10       19.91      2.83 o 
  -4  -7   2        1.26        1.80      1.19 o 
  -3  -7   2      134.07      121.62      6.12 o 
  -2  -7   2       19.28       14.08      2.56 o 
  -1  -7   2        7.71        3.78      0.99 o 
   0  -7   2        0.89       -0.35      0.84 o 
   1  -7   2        6.28        2.26      1.32 o 
   2  -7   2       13.14        5.74      1.27 o 
   3  -7   2      327.99      314.70     12.28 o 
   4  -7   2        4.49        2.09      1.34 o 
   5  -7   2        0.00       -1.31      1.24 o 
   6  -7   2       47.11       33.05      2.58 o 
   7  -7   2        1.72       -0.01      2.24 o 
   8  -7   2       86.37       94.40     10.38 o 
   9  -7   2       60.39       61.72      5.74 o 
 -10  -6   2        0.35       -0.41      3.60 o 
  -9  -6   2      125.82      127.09      7.48 o 
  -8  -6   2        0.96       -4.62      4.55 o 
  -7  -6   2        2.87        3.79      2.24 o 
  -6  -6   2       17.39       11.80      2.44 o 
  -5  -6   2        1.48        1.93      1.74 o 
  -4  -6   2       80.97       60.36      2.63 o 
  -3  -6   2        0.13       -0.46      0.87 o 
  -2  -6   2      240.94      233.72      5.28 o 
  -1  -6   2      130.57       93.28      2.81 o 
   0  -6   2       91.77       86.41      2.68 o 
   1  -6   2        7.69        3.63      0.89 o 
   2  -6   2     1060.39     1066.48     17.99 o 
   3  -6   2      161.76      132.13      3.77 o 
   4  -6   2      242.29      238.90      5.81 o 
   5  -6   2       61.72       62.80      3.03 o 
   6  -6   2       11.05        8.69      1.77 o 
   7  -6   2        2.74        2.55      2.19 o 
   8  -6   2       66.05       72.70      5.32 o 
   9  -6   2       23.66       25.29      4.18 o 
  10  -6   2        7.91       11.00      4.14 o 
 -10  -5   2       17.86       17.90      4.47 o 
  -9  -5   2       66.73       77.03      6.17 o 
  -8  -5   2       37.12       34.71      3.86 o 
  -7  -5   2       21.60       15.60      2.73 o 
  -6  -5   2       73.74       73.87      5.95 o 
  -5  -5   2       54.88       45.67      2.74 o 
  -4  -5   2       88.40       79.89      4.82 o 
  -3  -5   2        0.60       -0.54      0.72 o 
  -2  -5   2       62.23       60.40      2.14 o 
  -1  -5   2       11.89       17.47      1.22 o 
   0  -5   2      693.25      639.11     11.12 o 
   1  -5   2       60.69       43.15      1.77 o 
   2  -5   2      992.46      989.07     16.62 o 
   3  -5   2        0.13       -0.27      0.86 o 
   4  -5   2       45.21       40.03      3.72 o 
   5  -5   2       45.68       38.93      4.12 o 
   6  -5   2      854.51      927.66     16.99 o 
   7  -5   2        9.47        4.99      2.32 o 
   8  -5   2        2.79        2.22      2.53 o 
   9  -5   2        8.93       11.78      3.38 o 
  10  -5   2       12.90       11.59      4.09 o 
 -10  -4   2        2.06       -3.37      2.76 o 
  -9  -4   2        2.69       -1.05      2.71 o 
  -8  -4   2       93.99       83.51      5.47 o 
  -7  -4   2        0.01       -1.78      1.75 o 
  -6  -4   2      271.48      259.48     15.72 o 
  -5  -4   2        3.02        2.01      0.89 o 
  -4  -4   2      234.73      229.61      6.84 o 
  -3  -4   2       20.72       24.97      1.46 o 
  -2  -4   2       62.75       35.05      1.52 o 
  -1  -4   2     1191.55     1307.39     20.96 o 
   0  -4   2        8.79        4.31      0.67 o 
   1  -4   2      724.44      774.86     13.49 o 
   2  -4   2      451.31      473.11      8.62 o 
   3  -4   2      280.47      254.34      5.48 o 
   4  -4   2       36.15       28.55      1.82 o 
   5  -4   2      117.96      100.76      3.35 o 
   6  -4   2        2.16        0.95      1.64 o 
   7  -4   2       77.62       81.95      5.12 o 
   8  -4   2        3.13        3.27      2.59 o 
   9  -4   2       63.04       66.59      5.52 o 
  10  -4   2       10.22        8.78      3.66 o 
 -11  -3   2       13.47       12.68      3.82 o 
 -10  -3   2       68.68       66.62      5.79 o 
  -9  -3   2       89.93       83.23      5.68 o 
  -8  -3   2       10.40        7.08      2.24 o 
  -7  -3   2       71.73       49.87      3.93 o 
  -6  -3   2       40.16       29.73      2.75 o 
  -5  -3   2       10.51        7.67      2.09 o 
  -4  -3   2      397.87      454.71      8.43 o 
  -2  -3   2      292.57      321.42      6.00 o 
  -1  -3   2       93.39       88.64      2.21 o 
   0  -3   2     2002.83     2047.26     56.03 o 
   1  -3   2      425.33      436.23      7.66 o 
   2  -3   2     1328.33     1401.88     26.41 o 
   3  -3   2     3332.43     3587.88     72.14 o 
   4  -3   2     3085.48     3290.40     51.53 o 
   5  -3   2       80.97       71.25      2.73 o 
   6  -3   2     1342.65     1392.46     23.62 o 
   7  -3   2       14.39       12.35      4.05 o 
   8  -3   2      107.94      117.68      6.18 o 
   9  -3   2       27.68       23.11      3.75 o 
  10  -3   2       15.27        2.81      3.50 o 
 -11  -2   2       13.58       11.87      4.13 o 
 -10  -2   2        2.57        7.32      3.16 o 
  -9  -2   2        0.60       -1.80      3.03 o 
  -8  -2   2       31.40       30.67      3.98 o 
  -7  -2   2       16.60        8.42      2.44 o 
  -6  -2   2      622.06      627.54     15.29 o 
  -5  -2   2      929.67     1034.73     22.37 o 
  -4  -2   2      161.82      169.78      5.29 o 
  -3  -2   2     1272.16     1349.05     21.56 o 
  -2  -2   2     1157.44     1208.92     33.19 o 
  -1  -2   2      297.62      316.92      8.40 o 
   0  -2   2      674.90      678.53     10.96 o 
   1  -2   2     7901.50     8013.87    121.52 o 
   2  -2   2    11600.07    12504.65    189.20 o 
   3  -2   2     2613.28     2785.68     43.40 o 
   4  -2   2      448.97      428.27      9.88 o 
   5  -2   2      175.46      161.95      7.32 o 
   6  -2   2       44.39       42.22      5.22 o 
   7  -2   2      108.61      110.39      5.36 o 
   8  -2   2       38.88       30.32      4.25 o 
   9  -2   2      152.25      163.05     10.27 o 
  10  -2   2        7.75        9.11      3.63 o 
 -11  -1   2       16.83       14.54      3.99 o 
 -10  -1   2        1.03       -2.47      2.37 o 
  -9  -1   2       20.15       15.82      2.96 o 
  -8  -1   2        1.11        1.29      1.88 o 
  -7  -1   2       32.86       28.67      5.05 o 
  -6  -1   2       76.32       67.93     10.99 o 
  -5  -1   2        3.71        2.37      1.11 o 
  -4  -1   2      314.95      289.28      7.52 o 
  -3  -1   2       28.30       31.78      2.39 o 
  -2  -1   2        3.34        5.50      0.60 o 
  -1  -1   2    25930.25    24462.14    371.73 o 
   0  -1   2     3337.99     3226.18     59.27 o 
   1  -1   2     3628.08     3745.46     57.31 o 
   2  -1   2       14.44        8.13      1.09 o 
   3  -1   2      582.66      619.70     10.71 o 
   4  -1   2      177.60      157.07      3.77 o 
   5  -1   2      193.56      190.13      5.27 o 
   6  -1   2      954.32      980.98     22.35 o 
   7  -1   2      185.87      186.09      7.28 o 
   8  -1   2       11.56       10.06      2.70 o 
   9  -1   2      107.18      120.16      6.80 o 
  10  -1   2       29.67       38.26      6.83 o 
 -11   0   2        1.50       -0.58      3.41 o 
 -10   0   2       19.63       23.96      3.57 o 
  -9   0   2       45.64       37.39      3.99 o 
  -8   0   2      146.00      138.26      6.12 o 
  -7   0   2       34.75       22.22      2.67 o 
  -6   0   2       89.77       74.92      3.86 o 
  -5   0   2        1.77        1.36      1.06 o 
  -4   0   2      239.79      251.81      7.02 o 
  -3   0   2     2013.48     2193.05     34.10 o 
  -2   0   2      917.67      901.92     17.77 o 
  -1   0   2        7.68        7.34      0.82 o 
   0   0   2      274.70      285.54      4.86 o 
   1   0   2      733.83      757.61     27.20 o 
   2   0   2       13.36        6.96      1.09 o 
   3   0   2      170.57      169.75      3.75 o 
   4   0   2      639.41      583.81     10.39 o 
   5   0   2     1116.80     1088.59     23.65 o 
   6   0   2      240.72      228.06      7.64 o 
   7   0   2      486.59      499.35     13.77 o 
   8   0   2       24.49       23.99      3.34 o 
   9   0   2       20.61       15.20      3.50 o 
  10   0   2        2.03        2.59      3.40 o 
 -11   1   2       36.82       40.28      5.06 o 
 -10   1   2        0.10       -2.81      2.56 o 
  -9   1   2        0.31        1.66      2.34 o 
  -8   1   2      133.32      119.05      5.62 o 
  -7   1   2       20.05       11.88      2.11 o 
  -6   1   2       26.19       23.83      5.70 o 
  -5   1   2       52.58       42.14      2.36 o 
  -4   1   2     1038.43     1071.29     22.45 o 
  -3   1   2      731.35      729.99     16.17 o 
  -2   1   2       28.51       33.32      1.63 o 
  -1   1   2    11264.05    11523.97    174.65 o 
   0   1   2      718.94      698.23     23.05 o 
   1   1   2      778.15      754.83     12.23 o 
   2   1   2     2571.24     2647.07     44.26 o 
   3   1   2      875.69      862.98     14.40 o 
   4   1   2      267.23      254.70      5.30 o 
   5   1   2        9.22        6.09      1.65 o 
   6   1   2      101.96       90.12      4.59 o 
   7   1   2      111.27      104.88      5.37 o 
   8   1   2        3.24        3.69      2.56 o 
   9   1   2       10.49       13.01      3.42 o 
  10   1   2       46.18       42.78      5.22 o 
 -11   2   2        0.42        1.57      4.32 o 
 -10   2   2       24.97       19.95      3.48 o 
  -9   2   2        0.01       -1.92      2.22 o 
  -8   2   2        1.21       -0.31      3.00 o 
  -7   2   2       30.90       23.47      2.66 o 
  -6   2   2      173.11      160.84      4.04 o 
  -5   2   2       15.87        9.79      1.07 o 
  -4   2   2        9.54        8.22      1.09 o 
  -3   2   2      222.33      219.02      4.41 o 
  -2   2   2     2005.42     2113.85     32.78 o 
  -1   2   2     2067.22     1941.57     30.06 o 
   0   2   2      255.35      244.75      4.48 o 
   1   2   2       46.22       41.98      1.38 o 
   2   2   2      305.75      287.93      7.27 o 
   3   2   2      571.43      683.93     12.06 o 
   4   2   2       45.09       30.93      1.58 o 
   5   2   2      282.06      254.49      7.83 o 
   6   2   2      302.94      304.48      9.44 o 
   7   2   2       63.07       58.69      4.60 o 
   8   2   2      236.67      259.19      9.56 o 
   9   2   2      173.97      180.65      8.32 o 
  10   2   2       23.15       18.56      5.60 o 
 -11   3   2       46.58       56.50      5.70 o 
 -10   3   2       22.50       21.02      4.02 o 
  -9   3   2      144.35      147.81      6.86 o 
  -8   3   2      122.60      112.88      5.61 o 
  -7   3   2        6.35        2.37      1.65 o 
  -6   3   2       41.69       34.50      2.11 o 
  -5   3   2       37.13       40.10      2.24 o 
  -4   3   2     1052.84     1163.14     19.17 o 
  -3   3   2      467.19      502.17      8.90 o 
  -2   3   2     2645.97     2860.72     49.06 o 
  -1   3   2     1815.14     1999.95     38.87 o 
   0   3   2     3825.99     3948.47     60.53 o 
   1   3   2      402.29      437.31      7.73 o 
   2   3   2       60.04       40.05      1.82 o 
   3   3   2      111.81       93.26      2.68 o 
   4   3   2      136.91      122.63      3.37 o 
   5   3   2       49.41       37.35      3.63 o 
   6   3   2      272.11      272.94     16.89 o 
   7   3   2       17.41       16.19      3.47 o 
   8   3   2       26.20       26.18      4.47 o 
   9   3   2       34.33       26.56      4.01 o 
  10   3   2       17.79       13.09      4.68 o 
 -11   4   2       52.35       69.29     10.88 o 
 -10   4   2       17.73       11.22      3.51 o 
  -9   4   2       11.49        6.46      2.73 o 
  -8   4   2        5.48        5.76      2.18 o 
  -7   4   2        5.30        2.14      1.24 o 
  -6   4   2      106.82       87.93      4.60 o 
  -5   4   2       23.77       18.70      1.82 o 
  -4   4   2       27.72       17.31      1.30 o 
  -3   4   2     1094.24     1018.67     16.83 o 
  -2   4   2     1554.40     1534.18     24.42 o 
  -1   4   2     1246.73     1219.31     24.77 o 
   0   4   2     1856.59     1944.45     33.02 o 
   1   4   2       26.69       17.06      1.10 o 
   2   4   2       55.55       47.26      2.12 o 
   3   4   2        1.30        0.88      0.76 o 
   4   4   2      306.19      278.50      5.44 o 
   5   4   2      102.30       81.93      4.32 o 
   6   4   2      205.27      184.00     12.13 o 
   7   4   2      210.96      209.95      8.15 o 
   8   4   2      586.43      648.57     17.83 o 
   9   4   2      218.84      238.57     10.01 o 
 -11   5   2        1.32        0.14      5.98 o 
 -10   5   2        1.04       -1.64      3.15 o 
  -9   5   2       41.01       45.65      4.36 o 
  -8   5   2       16.71       12.51      2.73 o 
  -7   5   2       24.10       12.43      1.78 o 
  -6   5   2        1.41       -0.67      1.92 o 
  -5   5   2      223.82      196.41      4.89 o 
  -4   5   2      357.69      321.17     10.82 o 
  -3   5   2      303.40      310.96      6.17 o 
  -2   5   2      652.45      654.29     15.47 o 
  -1   5   2       85.01       89.80      3.53 o 
   0   5   2      131.06      146.29      5.07 o 
   1   5   2      385.81      386.47      7.35 o 
   2   5   2      131.01      123.94      3.37 o 
   3   5   2      922.03      907.86     19.22 o 
   4   5   2      203.27      189.74      4.81 o 
   5   5   2     1255.95     1260.06     37.49 o 
   6   5   2     1283.02     1422.46     67.52 o 
   7   5   2      325.43      334.85     11.07 o 
   8   5   2      155.34      162.44      7.79 o 
   9   5   2       93.52       96.34      6.92 o 
 -11   6   2        4.59       -0.82      6.16 o 
 -10   6   2       10.08        4.95      5.82 o 
  -9   6   2        3.22        2.66      2.83 o 
  -8   6   2        1.57        0.82      2.15 o 
  -7   6   2      144.80      122.74      4.28 o 
  -6   6   2       87.67       75.44      3.10 o 
  -5   6   2      126.83      125.19      3.79 o 
  -4   6   2      271.45      269.57      5.91 o 
  -3   6   2       43.08       38.66      2.17 o 
  -2   6   2       15.18       13.70      1.90 o 
  -1   6   2       73.70       44.18      3.24 o 
   0   6   2       86.98       72.73      3.41 o 
   1   6   2     3441.69     3580.09     55.75 o 
   2   6   2      755.15      768.55     13.62 o 
   3   6   2     1180.18     1217.15     30.40 o 
   4   6   2     1250.39     1294.63     22.11 o 
   5   6   2        6.59        1.73      1.82 o 
   6   6   2        0.77        2.15      2.25 o 
   7   6   2      248.77      272.71      9.90 o 
   8   6   2        0.00       -1.00      2.93 o 
   9   6   2        4.26        0.16      3.51 o 
 -10   7   2        0.59       -2.06      4.95 o 
  -9   7   2        0.44        1.61      4.77 o 
  -8   7   2        1.11        9.82      4.39 o 
  -7   7   2       33.01       24.75      3.06 o 
  -6   7   2       10.03        6.99      4.18 o 
  -5   7   2      683.33      659.68     19.54 o 
  -4   7   2       78.93       77.13      4.13 o 
  -3   7   2       73.41       59.81      4.19 o 
  -2   7   2      467.09      420.53     11.01 o 
  -1   7   2      516.49      484.93     12.22 o 
   0   7   2        5.12        3.85      0.78 o 
   1   7   2      268.69      254.24      5.62 o 
   2   7   2        6.44        3.03      1.10 o 
   3   7   2      118.70      102.02      3.49 o 
   4   7   2       20.98       19.29      2.55 o 
   5   7   2        9.79        6.13      1.84 o 
   6   7   2       15.61       10.43      2.57 o 
   7   7   2        4.36       -0.42      2.65 o 
   8   7   2       16.99       15.44      4.16 o 
 -10   8   2        6.43        6.50      6.37 o 
  -9   8   2       55.95       88.19      9.81 o 
  -8   8   2       53.43       51.17      7.38 o 
  -7   8   2        0.85        0.40      2.19 o 
  -6   8   2       37.06       23.92      2.99 o 
  -5   8   2       14.50       12.23      2.35 o 
  -4   8   2      416.17      396.41     11.20 o 
  -3   8   2      499.31      507.67     15.11 o 
  -2   8   2       24.99       19.25      2.38 o 
  -1   8   2      122.75      111.68     14.04 o 
   0   8   2      117.85       99.91      5.30 o 
   1   8   2      633.18      600.83     16.65 o 
   2   8   2      147.52      138.05      4.76 o 
   3   8   2      328.87      336.53      7.66 o 
   4   8   2      151.36      135.75      4.50 o 
   5   8   2        6.37        3.65      2.28 o 
   6   8   2       21.34       18.90      4.32 o 
   7   8   2      121.66      121.67      6.94 o 
   8   8   2       11.23        8.87      4.07 o 
  -9   9   2       38.00       47.48      8.03 o 
  -8   9   2        0.17        1.75      4.56 o 
  -7   9   2        0.35       -3.69      2.32 o 
  -6   9   2       54.82       41.51      6.82 o 
  -5   9   2      125.16      116.03      5.71 o 
  -4   9   2       14.65       11.00      2.81 o 
  -3   9   2        1.13        0.41      1.75 o 
  -2   9   2       35.21       28.96      8.71 o 
  -1   9   2       46.83       42.97      3.56 o 
   0   9   2       88.77       87.44      4.60 o 
   1   9   2      130.65      132.19      7.55 o 
   2   9   2       87.64       79.17      5.39 o 
   3   9   2      142.05      138.06     12.52 o 
   4   9   2       63.24       55.29      6.74 o 
   5   9   2       19.53       14.89      4.50 o 
   6   9   2       31.08       13.12      5.63 o 
   7   9   2       40.65       35.15      7.39 o 
  -9  10   2       53.64       70.65      9.66 o 
  -8  10   2        2.03       -0.59      4.99 o 
  -7  10   2       24.37       13.47      3.16 o 
  -6  10   2       19.87       12.89      5.31 o 
  -5  10   2      122.00      116.11      6.01 o 
  -4  10   2       72.14       66.20      6.54 o 
  -3  10   2      224.97      232.36      8.50 o 
  -2  10   2       22.86       16.52      2.79 o 
  -1  10   2      561.09      565.85     15.19 o 
   0  10   2      277.20      278.01      9.29 o 
   1  10   2       32.39       24.37      3.12 o 
   2  10   2        2.75       -0.76      2.02 o 
   3  10   2       88.18       86.93      9.53 o 
   4  10   2      108.88      115.08      9.64 o 
   5  10   2        5.19        2.66      4.33 o 
   6  10   2        0.11       -1.29      5.30 o 
  -8  11   2       25.59       26.84      7.51 o 
  -7  11   2      155.42      177.83      8.24 o 
  -6  11   2       33.85       35.03      4.21 o 
  -5  11   2       13.17       11.24      5.04 o 
  -4  11   2       69.53       59.88      4.91 o 
  -3  11   2       80.70       74.10      7.35 o 
  -2  11   2        2.06        1.22      2.75 o 
  -1  11   2        4.79        2.47      2.14 o 
   0  11   2        0.03        0.09      2.77 o 
   1  11   2       24.20       17.34      3.11 o 
   2  11   2      219.18      257.75      9.42 o 
   3  11   2       22.90       22.81      5.84 o 
   4  11   2        0.95       -1.01      4.22 o 
   5  11   2       62.40       76.18      9.32 o 
  -7  12   2        7.90        8.69      3.65 o 
  -6  12   2        2.05       -0.21      3.09 o 
  -5  12   2       20.09       11.10      3.46 o 
  -4  12   2       10.78        8.60      2.88 o 
  -3  12   2       28.07       22.25      3.62 o 
  -2  12   2        7.47        5.58      2.72 o 
  -1  12   2       76.01       78.93      5.50 o 
   0  12   2      304.86      368.17     12.16 o 
   1  12   2       86.54      101.66      6.28 o 
   2  12   2       12.24       12.66      4.92 o 
   3  12   2      182.49      237.85      9.51 o 
   4  12   2      176.99      189.73     13.25 o 
  -6  13   2        5.44        3.43      4.34 o 
  -5  13   2       32.71       31.24      9.12 o 
  -4  13   2       40.00       47.66      5.16 o 
  -3  13   2       48.02       52.52      5.84 o 
  -2  13   2      174.84      189.51      8.51 o 
  -1  13   2      110.62      138.18     12.74 o 
   0  13   2      209.14      247.73      9.95 o 
   1  13   2       68.33       79.72      5.98 o 
   2  13   2      119.03      133.12      7.79 o 
   3  13   2       10.45       15.34      6.34 o 
  -4  14   2       28.16       21.13      4.28 o 
  -3  14   2        0.23        0.25      3.19 o 
  -2  14   2       11.74        7.34      3.81 o 
  -1  14   2        0.00        4.16      3.39 o 
   0  14   2        0.24       -1.50      3.45 o 
   1  14   2        2.60        2.28      3.32 o 
  -2 -14   3       42.10       50.28      5.39 o 
  -1 -14   3        2.68        2.59      4.21 o 
   0 -14   3        0.12        3.50      4.64 o 
   1 -14   3       19.09       15.81      5.55 o 
   2 -14   3       11.77        9.94      4.98 o 
   3 -14   3       26.85       19.84      5.79 o 
  -4 -13   3        0.04        3.18      5.65 o 
  -3 -13   3        1.18        2.06      3.26 o 
  -2 -13   3        0.85        0.40      3.16 o 
  -1 -13   3        9.33        4.21      3.49 o 
   0 -13   3        0.65        0.81      2.96 o 
   1 -13   3      100.24      100.52      6.45 o 
   2 -13   3      103.02      107.92      9.57 o 
   3 -13   3        4.77        0.75      4.05 o 
   4 -13   3       84.83       83.73      8.83 o 
   5 -13   3       32.44       46.38      7.18 o 
  -5 -12   3        7.90        8.60      3.90 o 
  -4 -12   3       41.23       36.36      6.36 o 
  -3 -12   3        2.92        2.68      2.91 o 
  -2 -12   3       72.84       83.38      5.74 o 
  -1 -12   3      155.06      162.51      7.40 o 
   0 -12   3       91.58      107.77      6.17 o 
   1 -12   3       49.59       54.08      4.61 o 
   2 -12   3       89.26       74.90      5.24 o 
   3 -12   3      100.77       94.69      6.07 o 
   4 -12   3        0.01        3.31      3.71 o 
   5 -12   3       87.11       96.71      8.96 o 
   6 -12   3       13.85        2.05      4.60 o 
  -7 -11   3        0.93        3.86      6.07 o 
  -6 -11   3       62.86       72.02      9.10 o 
  -5 -11   3        2.38        2.40      3.10 o 
  -4 -11   3        9.23        7.16      3.07 o 
  -3 -11   3       91.48       94.32     10.16 o 
  -2 -11   3       41.57       48.40      4.19 o 
  -1 -11   3       21.76       12.64      3.11 o 
   0 -11   3      363.51      397.48     16.80 o 
   1 -11   3      412.19      403.57     12.00 o 
   2 -11   3      164.10      151.32      6.70 o 
   3 -11   3       28.07       26.05      6.39 o 
   4 -11   3       70.88       72.56      7.67 o 
   5 -11   3       30.39       30.32      3.95 o 
   6 -11   3        2.04        1.28      3.95 o 
   7 -11   3        6.13       -0.49      4.77 o 
  -7 -10   3       13.03       11.68      3.66 o 
  -6 -10   3      102.36      107.36      6.15 o 
  -5 -10   3       12.64       12.31      2.40 o 
  -4 -10   3        6.57        4.20      1.90 o 
  -3 -10   3       22.73       15.60      2.17 o 
  -2 -10   3      574.25      614.36     15.77 o 
  -1 -10   3      773.57      802.94     19.31 o 
   0 -10   3      617.84      624.21     15.83 o 
   1 -10   3      453.96      439.13     12.31 o 
   2 -10   3        2.13        4.15      3.10 o 
   3 -10   3       29.72       24.85      3.03 o 
   4 -10   3       22.43       16.58      6.24 o 
   5 -10   3        0.04       -0.79      2.51 o 
   6 -10   3        2.93        2.43      2.95 o 
   7 -10   3        0.00       -0.74      3.06 o 
  -8  -9   3        5.05        8.55      3.59 o 
  -7  -9   3        0.29       -0.21      3.65 o 
  -6  -9   3       45.91       41.24      4.21 o 
  -5  -9   3        4.76        0.96      2.49 o 
  -4  -9   3       16.33        8.73      1.82 o 
  -3  -9   3      395.00      419.50     13.51 o 
  -2  -9   3       69.42       68.96      3.27 o 
  -1  -9   3      184.87      185.22      5.10 o 
   0  -9   3       92.60       75.82      3.09 o 
   1  -9   3      186.61      179.74      7.46 o 
   2  -9   3      292.52      276.91      6.70 o 
   3  -9   3       96.74       84.42      3.52 o 
   4  -9   3       20.32       14.99      1.97 o 
   5  -9   3      107.00      104.82      5.97 o 
   6  -9   3        8.34        8.66      3.35 o 
   7  -9   3       93.53       93.50      8.82 o 
   8  -9   3       76.45       99.72      9.93 o 
  -9  -8   3       26.25       15.78      4.07 o 
  -8  -8   3       21.17       19.36      3.87 o 
  -7  -8   3       47.88       48.27      4.56 o 
  -6  -8   3       57.55       45.55      4.11 o 
  -5  -8   3       70.38       58.91      4.24 o 
  -4  -8   3       23.07       15.56      2.32 o 
  -3  -8   3      420.11      415.73     15.43 o 
  -2  -8   3      175.26      182.62      4.92 o 
  -1  -8   3       40.87       40.22      2.32 o 
   0  -8   3      137.87      123.95      3.76 o 
   1  -8   3       33.57       23.04      2.16 o 
   2  -8   3      151.77      127.59      7.75 o 
   3  -8   3      169.98      158.76      4.65 o 
   4  -8   3       68.78       55.79      3.06 o 
   5  -8   3        1.91        2.02      1.53 o 
   6  -8   3        4.64        1.74      1.84 o 
   7  -8   3        6.20        7.98      3.03 o 
   8  -8   3       34.74       38.90      4.75 o 
   9  -8   3        3.41        4.31      6.49 o 
  -9  -7   3       46.13       45.48      4.96 o 
  -8  -7   3        8.04        3.93      2.99 o 
  -7  -7   3       82.94       72.60      5.06 o 
  -6  -7   3       82.64       69.37      4.60 o 
  -5  -7   3      231.52      206.64     10.45 o 
  -4  -7   3      250.40      210.16      5.42 o 
  -3  -7   3       20.23        8.48      1.42 o 
  -2  -7   3      187.83      204.24      5.07 o 
  -1  -7   3       46.03       50.10      2.27 o 
   0  -7   3        2.23       -0.21      0.84 o 
   1  -7   3       99.78       90.28      3.00 o 
   2  -7   3      754.26      735.64     13.37 o 
   3  -7   3       60.83       54.36      2.73 o 
   4  -7   3       74.01       72.32      3.88 o 
   5  -7   3       33.53       25.39      2.28 o 
   6  -7   3       38.81       32.67      4.19 o 
   7  -7   3      231.22      227.58      8.55 o 
   8  -7   3       63.60       69.37      5.44 o 
   9  -7   3       38.90       41.10     10.98 o 
 -10  -6   3        5.72        2.88      7.23 o 
  -9  -6   3       31.76       24.36      4.01 o 
  -8  -6   3      113.87      129.01      9.98 o 
  -7  -6   3        9.57        7.86      2.43 o 
  -6  -6   3        0.02       -0.54      1.60 o 
  -5  -6   3       11.21        5.88      1.37 o 
  -4  -6   3       96.19       83.87      2.71 o 
  -3  -6   3       89.02       72.88      2.70 o 
  -2  -6   3      114.25      111.49      3.31 o 
  -1  -6   3        1.11        0.54      0.74 o 
   0  -6   3      200.86      225.72      5.07 o 
   1  -6   3        0.22        0.10      0.79 o 
   2  -6   3      244.71      251.51      6.44 o 
   3  -6   3        3.13        2.38      1.43 o 
   4  -6   3      137.61      125.96      3.95 o 
   5  -6   3      258.84      268.93      6.68 o 
   6  -6   3       11.40       11.60      1.90 o 
   7  -6   3       11.28       15.25      3.14 o 
   8  -6   3        0.11       -2.20      2.60 o 
   9  -6   3        7.53        9.30      3.62 o 
 -10  -5   3       77.52       91.88      6.80 o 
  -9  -5   3       27.60       26.60      3.87 o 
  -8  -5   3       10.66       10.97      3.47 o 
  -7  -5   3       38.44       36.09      5.14 o 
  -6  -5   3       96.89       85.20      7.62 o 
  -5  -5   3      250.73      213.87      6.99 o 
  -4  -5   3       33.12       38.17      2.06 o 
  -3  -5   3        6.30        7.95      1.11 o 
  -2  -5   3       33.57       32.67      1.72 o 
   0  -5   3      241.32      263.71      5.45 o 
   1  -5   3        5.49        2.79      0.96 o 
   2  -5   3      495.64      490.06      9.17 o 
   3  -5   3      118.42      110.70      3.34 o 
   4  -5   3      405.88      379.42      8.00 o 
   5  -5   3      302.96      325.40      7.40 o 
   6  -5   3       23.35       19.45      2.07 o 
   7  -5   3      295.42      285.41      9.60 o 
   8  -5   3      156.39      160.50      7.42 o 
   9  -5   3        5.21        3.60      3.20 o 
  10  -5   3        5.93        7.84      3.91 o 
 -10  -4   3      129.37      136.81      7.49 o 
  -9  -4   3      103.20      103.28      6.37 o 
  -8  -4   3       46.75       30.38      3.40 o 
  -7  -4   3       11.61        2.30      1.98 o 
  -6  -4   3        0.01       -0.48      1.54 o 
  -5  -4   3       67.17       64.41      2.48 o 
  -4  -4   3       24.28       20.56      2.00 o 
  -3  -4   3       71.94       65.62      4.12 o 
  -2  -4   3      445.49      496.05     10.34 o 
  -1  -4   3       74.14       44.44      1.64 o 
   0  -4   3      187.10      152.01      3.45 o 
   1  -4   3        6.27        9.82      1.14 o 
   2  -4   3      739.80      701.03     10.52 o 
   3  -4   3     1540.12     1720.39     27.89 o 
   4  -4   3     2450.56     2607.02     41.54 o 
   5  -4   3      620.51      660.50     12.48 o 
   6  -4   3      489.77      515.92     10.58 o 
   7  -4   3      127.41      129.91      6.15 o 
   8  -4   3      177.82      183.41      7.91 o 
   9  -4   3      138.13      153.64      7.71 o 
  10  -4   3       24.43       37.77      5.19 o 
 -11  -3   3       32.17       24.74      4.61 o 
 -10  -3   3       17.68        9.32      3.25 o 
  -9  -3   3        3.47        2.44      2.60 o 
  -8  -3   3      100.88       76.43      5.07 o 
  -7  -3   3      134.07      126.32      5.64 o 
  -6  -3   3      223.21      208.89      7.07 o 
  -5  -3   3      458.94      430.51      9.16 o 
  -4  -3   3      241.00      223.05      4.90 o 
  -3  -3   3     2207.58     2415.95     37.93 o 
  -2  -3   3       61.14       69.76      3.84 o 
  -1  -3   3      929.11      953.67     15.50 o 
   0  -3   3      124.65      125.79      2.83 o 
   1  -3   3     6926.35     7549.89    114.91 o 
   2  -3   3      952.37     1030.65     17.03 o 
   3  -3   3     1463.05     1655.52     45.67 o 
   4  -3   3      309.18      309.03      9.41 o 
   5  -3   3       88.84       84.61      3.47 o 
   6  -3   3      693.18      704.33     13.33 o 
   7  -3   3      167.29      171.26      7.04 o 
   8  -3   3       79.45       82.62      5.69 o 
   9  -3   3      174.73      172.47      8.18 o 
  10  -3   3       10.73       14.49      3.98 o 
 -11  -2   3       17.57       22.55      7.35 o 
 -10  -2   3       67.26       68.39      8.52 o 
  -9  -2   3       86.38       92.75      5.92 o 
  -8  -2   3      115.08      114.03      7.43 o 
  -7  -2   3        3.48        3.61      1.79 o 
  -6  -2   3      285.92      258.04      7.91 o 
  -5  -2   3      165.75      186.91      4.19 o 
  -4  -2   3      362.12      354.00      6.75 o 
  -3  -2   3      458.92      484.44      8.61 o 
  -2  -2   3      819.86      885.63     20.75 o 
  -1  -2   3      801.82      798.39     13.52 o 
   0  -2   3      661.27      678.58     14.88 o 
   1  -2   3      735.74      808.69     14.54 o 
   2  -2   3      277.73      240.09      5.37 o 
   3  -2   3        4.50        0.59      0.69 o 
   4  -2   3      298.66      281.56      6.06 o 
   5  -2   3     1107.96     1132.13     28.33 o 
   6  -2   3      194.71      187.14      6.88 o 
   7  -2   3      264.07      261.90      9.04 o 
   8  -2   3      139.48      140.69      7.94 o 
   9  -2   3       14.50       15.80      3.62 o 
  10  -2   3        0.26        0.16      3.38 o 
 -11  -1   3       47.47       42.12      7.46 o 
 -10  -1   3        2.22        1.55      2.66 o 
  -9  -1   3       23.79       14.13      3.77 o 
  -8  -1   3      625.71      624.93     16.33 o 
  -7  -1   3       10.13        7.80      2.03 o 
  -6  -1   3        8.37        4.75      1.60 o 
  -5  -1   3       32.14       22.95      2.08 o 
  -4  -1   3      206.16      185.95      5.95 o 
  -3  -1   3     2089.30     2079.11     36.64 o 
  -2  -1   3      205.98      155.19      3.25 o 
  -1  -1   3      842.18      798.71     13.18 o 
   0  -1   3      413.97      465.78      9.59 o 
   1  -1   3      253.99      291.42      5.34 o 
   2  -1   3      560.20      508.33      8.92 o 
   3  -1   3      937.03     1061.27     17.59 o 
   4  -1   3        8.58        5.50      1.43 o 
   5  -1   3       39.28       29.94      2.32 o 
   6  -1   3      363.66      355.42     10.45 o 
   7  -1   3        4.87        8.57      2.47 o 
   8  -1   3       84.13       80.96      5.50 o 
   9  -1   3       21.89       19.87      3.82 o 
  10  -1   3       80.84       95.51      7.09 o 
 -11   0   3       31.90       25.39      4.32 o 
 -10   0   3        3.74        2.30      4.97 o 
  -9   0   3       15.40       18.56      3.79 o 
  -8   0   3        0.83        2.12      1.95 o 
  -7   0   3       71.84       72.53      4.34 o 
  -6   0   3       88.08       83.98      3.95 o 
  -5   0   3      877.37      910.46     23.46 o 
  -4   0   3       78.57       82.99      2.33 o 
  -3   0   3      514.64      509.36      8.83 o 
  -2   0   3       84.22       75.45      1.93 o 
  -1   0   3      505.66      453.30      7.58 o 
   0   0   3      203.50      157.48      5.73 o 
   1   0   3      425.74      458.34      7.91 o 
   2   0   3     1122.69     1182.82     19.12 o 
   3   0   3      687.24      780.57     13.32 o 
   4   0   3      397.87      402.00      7.81 o 
   5   0   3      329.52      328.63      9.34 o 
   6   0   3      904.66      883.64     22.03 o 
   7   0   3       49.05       38.01      3.73 o 
   8   0   3       30.43       29.01      3.81 o 
   9   0   3       39.27       32.33      4.31 o 
  10   0   3       18.48       19.95      4.22 o 
 -11   1   3       63.47       74.62      6.14 o 
 -10   1   3       15.17       11.21      3.29 o 
  -9   1   3       23.03       18.35      3.34 o 
  -8   1   3      190.38      171.03      6.82 o 
  -7   1   3        0.09        0.39      1.57 o 
  -6   1   3      187.99      174.26      4.17 o 
  -5   1   3      693.11      677.05     15.58 o 
  -4   1   3      996.92     1063.10     17.49 o 
  -3   1   3       32.11       22.50      1.18 o 
  -2   1   3     2228.08     2343.31     36.26 o 
  -1   1   3      318.29      343.81      5.97 o 
   0   1   3     4778.06     4609.59     70.27 o 
   1   1   3       95.97       99.56      2.41 o 
   2   1   3       68.58       45.75      1.62 o 
   3   1   3      847.69      948.34     15.95 o 
   4   1   3      490.63      489.25      9.85 o 
   5   1   3       26.63       21.10      1.83 o 
   6   1   3       11.03        9.17      2.20 o 
   7   1   3      120.29      110.57      5.61 o 
   8   1   3        0.61       -4.11      2.26 o 
   9   1   3        0.03       -3.47      2.59 o 
  10   1   3        0.65       -1.65      3.50 o 
 -11   2   3       12.99       10.00      3.68 o 
 -10   2   3        0.06       -1.07      3.26 o 
  -9   2   3       28.30       28.57      3.62 o 
  -8   2   3       11.59        9.47      2.29 o 
  -7   2   3        0.03       -0.46      1.54 o 
  -6   2   3       34.82       35.97      2.74 o 
  -5   2   3      744.04      801.18     13.88 o 
  -4   2   3       43.06       39.22      2.28 o 
  -3   2   3      242.97      228.02      4.62 o 
  -2   2   3     2156.25     2127.28     28.57 o 
  -1   2   3      490.82      489.15      8.85 o 
   0   2   3     2493.76     2645.74     40.85 o 
   1   2   3      751.59      771.96     12.81 o 
   2   2   3     1409.99     1480.13     23.72 o 
   3   2   3       78.10       72.10      2.37 o 
   4   2   3      105.11       88.18      4.17 o 
   5   2   3       45.16       32.24      2.91 o 
   6   2   3      605.17      612.28     15.79 o 
   7   2   3       14.68        8.46      2.50 o 
   8   2   3       58.76       61.76      8.86 o 
   9   2   3        0.07        0.14      3.00 o 
  10   2   3       10.58        6.59      8.58 o 
 -11   3   3       25.63       29.34      6.58 o 
 -10   3   3        1.25       -0.67      2.59 o 
  -9   3   3        5.74        2.57      2.31 o 
  -8   3   3        1.16       -1.53      1.81 o 
  -7   3   3       56.00       48.13      3.44 o 
  -6   3   3       72.10       71.31      3.20 o 
  -5   3   3       98.70      104.40      3.09 o 
  -4   3   3      232.76      226.58      7.61 o 
  -3   3   3      359.23      337.14      6.38 o 
  -2   3   3      613.58      658.64     15.57 o 
  -1   3   3        2.91        1.83      0.52 o 
   0   3   3      704.83      731.14     31.75 o 
   1   3   3     1827.12     1827.95     28.88 o 
   2   3   3     1684.07     1682.82     26.99 o 
   3   3   3     1021.98      993.46     18.11 o 
   4   3   3      391.83      375.93      7.68 o 
   5   3   3      188.92      166.73      6.27 o 
   6   3   3       14.05        9.69      2.31 o 
   7   3   3       12.69        9.85      2.67 o 
   8   3   3        6.02        5.07      2.97 o 
   9   3   3        4.05        6.63      3.19 o 
 -11   4   3      181.21      197.23      9.20 o 
 -10   4   3        4.82        2.46      2.77 o 
  -9   4   3        9.75        6.12      2.75 o 
  -8   4   3      101.97       98.02      6.34 o 
  -7   4   3       10.49        2.84      1.31 o 
  -6   4   3      153.11      132.61      3.89 o 
  -5   4   3        0.02       -0.24      0.81 o 
  -4   4   3        3.12        0.58      0.75 o 
  -3   4   3      137.34      130.33      3.17 o 
  -2   4   3     3495.89     3719.96     57.47 o 
  -1   4   3     7218.52     7532.85    178.52 o 
   0   4   3     1557.30     1638.72     26.08 o 
   1   4   3     3603.87     3873.83     59.87 o 
   2   4   3     1018.90     1089.00     18.19 o 
   3   4   3      130.31      122.04      3.46 o 
   4   4   3       73.32       61.93      2.33 o 
   5   4   3       65.42       58.65      8.23 o 
   6   4   3       50.15       39.67      4.92 o 
   7   4   3      330.82      346.91     32.96 o 
   8   4   3       41.95       46.77      4.70 o 
   9   4   3       10.77       10.71      3.78 o 
 -11   5   3       17.25       17.04      7.28 o 
 -10   5   3        4.32       -0.31      2.99 o 
  -9   5   3       78.52       82.08      6.35 o 
  -8   5   3       45.82       51.18      6.15 o 
  -7   5   3      636.33      659.58     14.46 o 
  -6   5   3      221.12      226.85      5.61 o 
  -5   5   3      114.93      109.01      3.33 o 
  -4   5   3      268.86      275.79      7.76 o 
  -3   5   3      102.91       77.18      2.28 o 
  -2   5   3     1192.59     1170.71     44.36 o 
  -1   5   3      343.07      306.27     10.64 o 
   0   5   3       30.59       23.07      2.06 o 
   1   5   3       24.16       15.74      2.14 o 
   2   5   3        1.15       -0.26      0.76 o 
   3   5   3       34.37       27.69      1.88 o 
   4   5   3        1.38       -1.10      1.04 o 
   5   5   3        0.83        0.19      2.08 o 
   6   5   3       34.27       23.91      6.04 o 
   7   5   3       37.57       40.63      9.05 o 
   8   5   3       48.84       51.39      9.35 o 
   9   5   3      115.21      141.51      8.48 o 
 -11   6   3        0.66        7.45      6.70 o 
 -10   6   3       76.06       89.04     10.38 o 
  -9   6   3      177.14      180.20     12.59 o 
  -8   6   3      197.06      203.09      7.71 o 
  -7   6   3       11.51        3.09      1.52 o 
  -6   6   3      150.79      126.68      4.01 o 
  -5   6   3       43.08       33.55      2.10 o 
  -4   6   3      213.38      202.16      4.75 o 
  -3   6   3      224.45      210.86      6.63 o 
  -2   6   3      505.26      499.39     12.26 o 
  -1   6   3      820.53      855.19     34.65 o 
   0   6   3        6.82        2.05      0.69 o 
   1   6   3     1402.17     1497.00     31.71 o 
   2   6   3      492.44      495.87     11.47 o 
   3   6   3      141.21      142.09      4.15 o 
   4   6   3        5.01        3.59      1.39 o 
   5   6   3       98.11       80.94      4.64 o 
   6   6   3       24.51       21.28      8.37 o 
   7   6   3      145.45      161.50      7.58 o 
   8   6   3        0.64       -1.43      3.14 o 
 -10   7   3       39.20       48.66      7.86 o 
  -9   7   3        4.24        1.96      4.27 o 
  -8   7   3        2.59       -0.60      4.01 o 
  -7   7   3      193.81      188.20      7.22 o 
  -6   7   3       30.57       26.36      2.92 o 
  -5   7   3        6.71        3.58      2.84 o 
  -4   7   3       97.55       84.80      4.27 o 
  -3   7   3      216.17      189.41      6.51 o 
  -2   7   3       59.22       59.29      3.60 o 
  -1   7   3       59.55       39.65      4.76 o 
   0   7   3      943.38      892.71     20.06 o 
   1   7   3      685.13      670.65     12.22 o 
   2   7   3      140.74      119.28      3.66 o 
   3   7   3      847.45      839.85     15.32 o 
   4   7   3        7.71        3.10      1.52 o 
   5   7   3        1.13        0.31      1.78 o 
   6   7   3        1.33       -1.13      2.37 o 
   7   7   3       20.18       16.03      8.06 o 
   8   7   3        3.39        1.60      4.10 o 
 -10   8   3        4.48        2.99      5.72 o 
  -9   8   3      126.09      127.93     11.50 o 
  -8   8   3        3.31        1.36      4.28 o 
  -7   8   3       11.48        7.55      2.55 o 
  -6   8   3      269.81      271.81      9.13 o 
  -5   8   3      395.69      425.55     12.08 o 
  -4   8   3       36.93       25.34      2.81 o 
  -3   8   3      327.88      320.51     11.27 o 
  -2   8   3       79.51       66.55      4.00 o 
  -1   8   3      212.92      173.34      6.37 o 
   0   8   3        4.22        3.54      1.68 o 
   1   8   3       67.14       53.40      3.70 o 
   2   8   3       95.75       95.54      4.67 o 
   3   8   3       52.35       43.32      3.51 o 
   4   8   3       87.58       74.38      7.19 o 
   5   8   3       15.71       12.50      4.44 o 
   6   8   3        0.95        1.12      4.59 o 
   7   8   3       13.01       17.52      6.60 o 
  -9   9   3       50.48       59.11      9.08 o 
  -8   9   3       41.81       44.90      7.40 o 
  -7   9   3       61.89       66.10     15.69 o 
  -6   9   3       36.15       30.79      3.59 o 
  -5   9   3        4.39        0.89      2.10 o 
  -4   9   3        9.08        7.58      2.17 o 
  -3   9   3       84.88       88.35      5.42 o 
  -2   9   3       60.56       53.98      3.99 o 
  -1   9   3        7.77       10.04      2.25 o 
   0   9   3       50.93       53.40      3.88 o 
   1   9   3       81.01       75.72      4.66 o 
   2   9   3      227.13      226.93      8.02 o 
   3   9   3      355.52      354.65     10.83 o 
   4   9   3        4.58        3.31      3.40 o 
   5   9   3      122.23      123.54     10.47 o 
   6   9   3       59.23       54.27      7.75 o 
   7   9   3        2.26        1.12      6.02 o 
  -9  10   3        4.25       10.16      6.31 o 
  -8  10   3       21.84       19.38      3.92 o 
  -7  10   3       39.79       33.39      4.05 o 
  -6  10   3       82.44       86.59      6.82 o 
  -5  10   3       29.68       19.58      3.16 o 
  -4  10   3       33.29       29.72      3.44 o 
  -3  10   3      192.73      196.18      7.75 o 
  -2  10   3       86.81       79.32      5.02 o 
  -1  10   3      202.90      194.89      7.58 o 
   0  10   3      153.48      146.51      6.48 o 
   1  10   3      106.06      103.72      8.29 o 
   2  10   3        9.28        8.44      2.52 o 
   3  10   3       39.68       27.84      3.73 o 
   4  10   3        0.96        6.71      4.19 o 
   5  10   3       17.73       14.08      5.33 o 
   6  10   3       73.78       73.87      9.43 o 
  -8  11   3        3.67        0.41      3.35 o 
  -7  11   3        5.47        0.91      3.16 o 
  -6  11   3        3.57        5.49      2.91 o 
  -5  11   3      143.12      138.45      7.00 o 
  -4  11   3      105.99      105.73      6.21 o 
  -3  11   3       11.24        8.80      2.58 o 
  -2  11   3       29.58       29.77      8.19 o 
  -1  11   3        2.00       -0.82      2.77 o 
   0  11   3       28.58       27.93      3.56 o 
   1  11   3       49.81       51.75      4.43 o 
   2  11   3       18.28       20.33      3.36 o 
   3  11   3      217.68      238.93     11.71 o 
   4  11   3      154.82      194.96     13.21 o 
   5  11   3      173.63      221.43     14.70 o 
  -7  12   3       25.34       26.71      6.88 o 
  -6  12   3        9.45        7.74      3.42 o 
  -5  12   3       49.78       43.06      4.77 o 
  -4  12   3       56.88       51.30      7.75 o 
  -3  12   3      125.88      106.95      6.54 o 
  -2  12   3       76.99       72.41      5.50 o 
  -1  12   3      136.09      133.87      6.99 o 
   0  12   3       19.98       16.87      3.24 o 
   1  12   3      164.73      174.96      7.91 o 
   2  12   3       98.33      118.11      7.04 o 
   3  12   3       74.62       89.22      9.70 o 
   4  12   3       14.34       12.40      5.68 o 
  -6  13   3      113.56      125.15      8.03 o 
  -5  13   3      124.92      135.45      8.04 o 
  -4  13   3      216.17      243.04     12.90 o 
  -3  13   3       88.59       98.96      6.70 o 
  -2  13   3       50.63       51.75      5.03 o 
  -1  13   3      123.23      140.02      7.82 o 
   0  13   3      122.47      139.68      7.86 o 
   1  13   3       46.73       57.23      5.47 o 
   2  13   3        2.32        0.73      3.41 o 
   3  13   3        4.15        2.50      6.08 o 
  -4  14   3        2.79        4.16      3.74 o 
  -3  14   3        1.66        2.87      3.57 o 
  -2  14   3       10.58        5.82      3.65 o 
  -1  14   3        2.02        2.05      3.46 o 
   0  14   3        0.01       -4.20      3.10 o 
  -2 -14   4      179.50      231.01     13.66 o 
  -1 -14   4       73.59       87.27      8.92 o 
   0 -14   4       36.69       40.83      6.70 o 
   1 -14   4        1.03        4.42      4.74 o 
   2 -14   4        0.62        0.32      4.54 o 
   3 -14   4       16.41       15.99      5.45 o 
  -3 -13   4       61.29       55.45      7.22 o 
  -2 -13   4        4.65        6.75      4.45 o 
  -1 -13   4       21.56       20.50      5.18 o 
   0 -13   4        0.81        1.73      3.75 o 
   1 -13   4        2.01        0.44      3.96 o 
   2 -13   4       10.15        9.86      4.43 o 
   3 -13   4      173.89      155.41     10.96 o 
   4 -13   4        0.49       -0.35      4.25 o 
   5 -13   4        1.93       -7.60      4.59 o 
  -5 -12   4       66.65       86.53     10.09 o 
  -4 -12   4       63.55       65.30      7.67 o 
  -3 -12   4       96.95      121.02     11.10 o 
  -2 -12   4      130.37      140.14      6.84 o 
  -1 -12   4        8.11        7.89      2.89 o 
   0 -12   4       12.28       12.78      4.06 o 
   1 -12   4        3.13        1.31      3.64 o 
   2 -12   4       15.51       14.54      4.33 o 
   3 -12   4        6.22        2.23      3.80 o 
   4 -12   4        0.25       -0.67      3.57 o 
   5 -12   4        9.50       10.00      4.63 o 
   6 -12   4       35.76       20.04      5.55 o 
  -7 -11   4       55.80       70.79      9.45 o 
  -6 -11   4       29.33       45.08      7.72 o 
  -5 -11   4       80.26       83.91      8.92 o 
  -4 -11   4       33.26       32.67      3.90 o 
  -3 -11   4      185.84      195.11      7.65 o 
  -2 -11   4       43.38       40.17      3.89 o 
  -1 -11   4      144.41      154.23      8.80 o 
   0 -11   4      526.06      592.81     15.76 o 
   1 -11   4        0.50        0.80      2.24 o 
   2 -11   4        4.70        2.67      2.35 o 
   3 -11   4        1.95        2.41      3.33 o 
   4 -11   4      378.59      448.72     18.74 o 
   5 -11   4      211.86      229.11     12.64 o 
   6 -11   4       45.19       25.43      5.46 o 
   7 -11   4       42.42       38.09      6.27 o 
  -7 -10   4      115.73      137.49      9.97 o 
  -6 -10   4      100.00      103.31      6.44 o 
  -5 -10   4        9.51        5.29      2.80 o 
  -4 -10   4       22.95       15.89      2.33 o 
  -3 -10   4      114.16      112.56      4.93 o 
  -2 -10   4       52.24       49.30      3.02 o 
  -1 -10   4        8.20        9.57      1.77 o 
   0 -10   4      306.76      315.49      9.02 o 
   1 -10   4        5.51        3.69      2.14 o 
   2 -10   4       60.93       54.77      7.42 o 
   3 -10   4       64.75       57.97      4.25 o 
   4 -10   4       73.95       72.55      7.56 o 
   5 -10   4       64.89       74.24      7.19 o 
   6 -10   4        9.39       -2.99      3.80 o 
  -8  -9   4        0.09        1.05      3.35 o 
  -7  -9   4        6.97        4.04      3.09 o 
  -6  -9   4      218.10      206.08     14.00 o 
  -5  -9   4        0.44       -1.58      2.73 o 
  -4  -9   4        4.80        5.96      1.67 o 
  -3  -9   4       57.80       53.81      3.02 o 
  -2  -9   4      193.74      197.00      5.49 o 
  -1  -9   4       13.61        6.34      1.49 o 
   0  -9   4      545.48      543.43     10.91 o 
   1  -9   4       26.74       24.90      2.82 o 
   2  -9   4      433.07      448.72      9.56 o 
   3  -9   4      131.77      119.29      4.22 o 
   4  -9   4        0.40       -2.50      1.52 o 
   5  -9   4       12.16        7.12      1.95 o 
   6  -9   4        7.93        1.22      2.55 o 
  -9  -8   4        7.88        4.31      4.63 o 
  -8  -8   4      120.63      127.75     13.14 o 
  -7  -8   4      245.25      282.69     10.09 o 
  -6  -8   4      203.73      184.16      7.46 o 
  -5  -8   4       39.34       30.80      3.57 o 
  -4  -8   4       64.16       58.17      3.06 o 
  -3  -8   4      189.85      177.94      4.98 o 
  -2  -8   4       16.74       12.61      1.82 o 
  -1  -8   4       25.21       13.62      1.60 o 
   0  -8   4       58.82       55.04      2.68 o 
   1  -8   4      311.75      295.11      6.77 o 
   2  -8   4       47.04       34.38      2.27 o 
   3  -8   4        0.44       -0.43      1.23 o 
   4  -8   4      158.86      155.31      4.87 o 
   5  -8   4        2.00        3.26      1.66 o 
   6  -8   4        4.42        5.42      2.05 o 
   7  -8   4       23.94       28.28      3.80 o 
   8  -8   4       15.44       16.41      5.22 o 
  -9  -7   4       22.96       18.48      3.98 o 
  -8  -7   4      172.46      189.99      8.25 o 
  -7  -7   4       93.74       87.47      5.57 o 
  -6  -7   4        3.64        1.07      2.03 o 
  -5  -7   4      124.95      102.27      3.79 o 
  -4  -7   4       55.44       45.95      2.29 o 
  -3  -7   4       15.02       13.66      1.57 o 
  -2  -7   4        4.77        3.69      1.27 o 
  -1  -7   4       97.70       96.66      3.16 o 
   0  -7   4       82.02       62.26      4.02 o 
   1  -7   4       81.74       75.34      2.79 o 
   2  -7   4      402.71      398.12      8.27 o 
   3  -7   4      269.24      249.85      6.11 o 
   4  -7   4      100.72       95.02      3.78 o 
   5  -7   4        5.31        2.07      1.51 o 
   6  -7   4        0.29        0.54      1.70 o 
   7  -7   4       69.42       64.51     13.77 o 
   8  -7   4       17.44       10.89      4.52 o 
   9  -7   4       12.78       -1.43      4.81 o 
 -10  -6   4      144.47      185.48     18.50 o 
  -9  -6   4        0.14        1.14      2.66 o 
  -8  -6   4        3.98        3.83      2.45 o 
  -7  -6   4       67.42       62.80      4.67 o 
  -6  -6   4      169.16      137.02      5.97 o 
  -5  -6   4       23.59       15.30      1.78 o 
  -4  -6   4      104.72       74.71      2.98 o 
  -3  -6   4      442.37      424.73      8.54 o 
  -2  -6   4       56.96       41.37      2.19 o 
  -1  -6   4       62.88       64.22      4.85 o 
   0  -6   4        0.64        2.50      0.89 o 
   1  -6   4       56.60       44.87      2.19 o 
   2  -6   4        0.33       -0.12      0.91 o 
   3  -6   4       78.06       82.34      3.06 o 
   4  -6   4       49.11       36.48      2.39 o 
   5  -6   4     1004.15     1003.52     18.28 o 
   6  -6   4       17.87        8.52      2.58 o 
   7  -6   4        0.94       -0.96      2.37 o 
   8  -6   4       29.12       21.15      3.74 o 
   9  -6   4       53.22       65.97      6.06 o 
 -10  -5   4        7.61        7.91      3.59 o 
  -9  -5   4       37.72       26.99      7.65 o 
  -8  -5   4      223.16      209.32      8.76 o 
  -7  -5   4      200.39      202.70      7.62 o 
  -6  -5   4      114.56      107.76      5.02 o 
  -5  -5   4      353.70      343.70      7.44 o 
  -4  -5   4      190.75      178.02      4.62 o 
  -3  -5   4        1.97        0.50      0.70 o 
  -2  -5   4     1834.82     2113.61     33.61 o 
  -1  -5   4      274.81      285.51      5.88 o 
   0  -5   4      200.40      208.24      9.35 o 
   1  -5   4     1112.72     1205.86     19.96 o 
   2  -5   4      263.46      241.88      8.97 o 
   3  -5   4       62.39       51.88      2.15 o 
   4  -5   4       21.56       16.15      1.73 o 
   5  -5   4       70.01       63.36      3.25 o 
   6  -5   4       50.80       46.36      2.89 o 
   7  -5   4      136.83      152.41      8.46 o 
   8  -5   4        1.95        3.96      3.26 o 
   9  -5   4        9.37        2.73      4.89 o 
 -10  -4   4      147.30      169.10      8.22 o 
  -9  -4   4        8.38        2.59      2.52 o 
  -8  -4   4        0.57        0.22      2.95 o 
  -7  -4   4        0.01       -1.22      1.55 o 
  -6  -4   4      102.27       89.16      4.47 o 
  -5  -4   4       90.95       71.14      2.67 o 
  -4  -4   4     1022.56     1218.49     30.51 o 
  -3  -4   4      402.30      474.90      9.27 o 
  -2  -4   4      306.95      302.76      6.03 o 
  -1  -4   4      335.80      331.08      6.37 o 
   0  -4   4       28.43       26.20      1.34 o 
   1  -4   4      283.54      290.11      7.26 o 
   2  -4   4      325.17      327.50      9.37 o 
   3  -4   4      982.61     1009.52     18.81 o 
   4  -4   4      255.64      245.52      5.85 o 
   5  -4   4     1543.78     1552.56     26.24 o 
   6  -4   4       25.43       24.30      2.19 o 
   7  -4   4       12.07       13.04      3.12 o 
   8  -4   4       41.49       38.20      6.50 o 
   9  -4   4      273.11      321.13     11.66 o 
  10  -4   4       28.11       31.94      5.31 o 
 -11  -3   4        7.50        7.70      3.66 o 
 -10  -3   4        4.38        4.38      3.25 o 
  -9  -3   4       69.67       60.74      4.90 o 
  -8  -3   4       63.86       54.43      4.35 o 
  -7  -3   4        1.47       -0.95      1.57 o 
  -6  -3   4      158.57      150.88      5.78 o 
  -5  -3   4      217.54      190.99      4.58 o 
  -4  -3   4      649.73      686.49     12.19 o 
  -3  -3   4      402.62      399.95      7.60 o 
  -2  -3   4       64.05       72.30      4.19 o 
  -1  -3   4      288.17      314.59      5.88 o 
   0  -3   4      803.72      813.71     20.11 o 
   1  -3   4       39.38       28.91      1.41 o 
   2  -3   4      785.37      825.88     14.13 o 
   3  -3   4       21.66        9.02      1.17 o 
   4  -3   4       75.91       68.43      2.72 o 
   5  -3   4       74.36       66.11      3.07 o 
   6  -3   4       18.40       17.48      2.95 o 
   7  -3   4      105.76      106.07      5.63 o 
   8  -3   4      290.30      326.70     11.25 o 
   9  -3   4       28.38       28.82      4.44 o 
  10  -3   4       21.34       30.08      5.14 o 
 -11  -2   4      134.55      162.68     11.62 o 
 -10  -2   4       39.99       36.96      4.37 o 
  -9  -2   4        0.42       -2.43      1.98 o 
  -8  -2   4        0.22        1.61      2.02 o 
  -7  -2   4      249.40      233.30     14.16 o 
  -6  -2   4       46.50       23.80      2.49 o 
  -5  -2   4      564.95      543.82     10.00 o 
  -4  -2   4      242.70      267.47      5.58 o 
  -3  -2   4     1268.13     1298.82     21.04 o 
  -2  -2   4        0.02        0.11      0.54 o 
  -1  -2   4      354.47      341.67      6.13 o 
   0  -2   4        8.81        3.58      0.83 o 
   1  -2   4      265.68      229.74      4.58 o 
   2  -2   4     2619.02     2835.70     44.29 o 
   3  -2   4      219.27      249.69      5.47 o 
   4  -2   4       10.30        7.00      1.67 o 
   5  -2   4      343.60      335.79      7.31 o 
   6  -2   4      272.73      249.49      9.68 o 
   7  -2   4        4.80        2.90      2.49 o 
   8  -2   4       67.45       61.46      5.08 o 
   9  -2   4        7.84        7.26      3.20 o 
  10  -2   4       19.76       25.39      5.71 o 
 -11  -1   4       72.59       79.74     15.82 o 
 -10  -1   4       20.33       17.61      3.46 o 
  -9  -1   4      146.45      151.03      6.85 o 
  -8  -1   4       95.92       83.84      5.33 o 
  -7  -1   4       70.75       58.93      8.69 o 
  -6  -1   4        1.66        2.82      1.40 o 
  -5  -1   4      357.48      351.65      6.98 o 
  -4  -1   4     2404.56     2540.89     39.89 o 
  -3  -1   4      197.65      157.02      3.59 o 
  -2  -1   4      332.83      269.02      5.13 o 
  -1  -1   4      455.64      385.90      8.58 o 
   0  -1   4       38.75       40.14      1.84 o 
   1  -1   4       66.58       75.13      4.30 o 
   2  -1   4      796.00      872.95     17.81 o 
   3  -1   4        0.16        0.92      0.72 o 
   4  -1   4      253.48      228.23      7.95 o 
   5  -1   4      175.39      166.92      4.52 o 
   6  -1   4      180.48      167.98      6.67 o 
   7  -1   4        1.76       -1.68      2.15 o 
   8  -1   4       64.12       66.84     11.88 o 
   9  -1   4       12.44       11.15      3.58 o 
  10  -1   4        2.60        2.58      3.60 o 
 -11   0   4        4.96        4.87      3.27 o 
 -10   0   4        0.26       -1.39      2.50 o 
  -9   0   4       15.53        6.75      3.17 o 
  -8   0   4        2.08        0.33      1.71 o 
  -7   0   4        0.48        1.89      1.70 o 
  -6   0   4        1.47        0.42      0.83 o 
  -5   0   4      137.80      128.72      3.35 o 
  -4   0   4      535.29      572.33     10.13 o 
  -3   0   4      555.84      503.20      8.87 o 
  -2   0   4      214.21      204.97      6.34 o 
  -1   0   4        3.35        0.55      0.45 o 
   0   0   4       10.37        6.62      0.66 o 
   1   0   4      511.43      510.89      8.91 o 
   2   0   4      201.00      221.64      4.72 o 
   3   0   4       44.23       33.96      3.32 o 
   4   0   4      237.24      224.40      5.21 o 
   5   0   4      115.87      103.21      3.34 o 
   6   0   4      455.88      450.35     12.49 o 
   7   0   4       65.67       51.92      4.42 o 
   8   0   4       31.22       25.46      3.73 o 
   9   0   4       36.76       36.64     10.76 o 
  10   0   4       58.87       67.89      6.44 o 
 -11   1   4       59.45       57.24     11.81 o 
 -10   1   4       14.82       14.97      3.32 o 
  -9   1   4      124.99      121.12      6.12 o 
  -8   1   4       45.23       43.02      3.73 o 
  -7   1   4      189.33      196.34      6.92 o 
  -6   1   4       98.99       86.19      4.25 o 
  -5   1   4      119.14       98.97      2.91 o 
  -4   1   4        5.86        7.94      0.97 o 
  -3   1   4       39.89       26.34      3.00 o 
  -2   1   4        1.23       -0.11      0.54 o 
  -1   1   4      143.08      130.13      2.90 o 
   0   1   4      241.71      226.30      5.07 o 
   1   1   4     3356.87     3471.35     75.54 o 
   2   1   4      371.10      446.76     10.13 o 
   3   1   4       28.35       28.93      1.69 o 
   4   1   4       99.55       92.87      3.11 o 
   5   1   4        8.40        4.13      1.14 o 
   6   1   4        0.59        0.11      1.80 o 
   7   1   4        4.13        3.70      2.23 o 
   8   1   4       79.92       88.12      5.92 o 
   9   1   4       42.10       47.74      5.29 o 
 -11   2   4       22.86       15.66      3.86 o 
 -10   2   4      247.01      266.63     10.03 o 
  -9   2   4      331.08      336.50     10.87 o 
  -8   2   4       79.24       71.76      4.61 o 
  -7   2   4       41.37       36.57      8.85 o 
  -6   2   4       38.61       32.10      3.68 o 
  -5   2   4       79.95       66.70      3.34 o 
  -4   2   4      226.61      256.59      9.38 o 
  -3   2   4       83.06       82.05      2.37 o 
  -2   2   4       16.29       12.06      1.12 o 
  -1   2   4     1705.71     1688.78     26.58 o 
   0   2   4       73.25      100.28      3.30 o 
   1   2   4       13.47        2.66      0.68 o 
   2   2   4     1634.05     1664.26     26.73 o 
   3   2   4      779.76      845.80     14.73 o 
   4   2   4      198.73      184.01      4.83 o 
   5   2   4      320.63      302.74      9.21 o 
   6   2   4      193.24      167.61      6.80 o 
   7   2   4       13.95        8.06      2.72 o 
   8   2   4      119.29      116.68      6.96 o 
   9   2   4      318.06      339.80     12.37 o 
 -11   3   4       11.59        9.35      6.39 o 
 -10   3   4        2.06        1.17      2.63 o 
  -9   3   4       20.38       18.73      3.07 o 
  -8   3   4        5.17        4.22      2.58 o 
  -7   3   4       11.03        7.48      1.64 o 
  -6   3   4       26.61       18.41      2.10 o 
  -5   3   4      455.57      447.83      9.59 o 
  -4   3   4      691.37      746.01     12.95 o 
  -3   3   4      384.03      462.14     10.16 o 
  -2   3   4     1908.98     1834.11     29.02 o 
  -1   3   4      377.78      413.55      6.51 o 
   0   3   4      984.05     1057.50     17.31 o 
   1   3   4      969.57     1017.09     16.89 o 
   2   3   4      201.09      217.05      4.90 o 
   3   3   4      228.01      204.78      4.97 o 
   4   3   4      520.73      521.44     10.20 o 
   5   3   4      470.63      459.38     12.47 o 
   6   3   4      160.40      163.21      6.84 o 
   7   3   4      752.06      788.30     67.04 o 
   8   3   4      450.98      533.80     16.31 o 
   9   3   4      145.06      148.56      8.12 o 
 -11   4   4       22.62       22.69      5.03 o 
 -10   4   4      107.15      120.82      6.63 o 
  -9   4   4       25.58       25.09      4.94 o 
  -8   4   4        0.13       -0.19      2.08 o 
  -7   4   4       13.45        9.47      1.53 o 
  -6   4   4      169.55      180.22      6.90 o 
  -5   4   4      339.58      370.43      7.55 o 
  -4   4   4      173.97      166.46      4.05 o 
  -3   4   4      216.36      228.74      4.83 o 
  -2   4   4      228.88      238.99      8.21 o 
  -1   4   4     1258.79     1363.53     21.99 o 
   0   4   4     1243.69     1309.96     21.34 o 
   1   4   4      597.10      593.34     10.84 o 
   2   4   4      379.93      330.74      6.84 o 
   3   4   4      292.85      272.55      6.13 o 
   4   4   4      332.29      330.32      6.48 o 
   5   4   4      264.15      267.34     19.26 o 
   6   4   4       86.26       93.02      5.57 o 
   7   4   4       30.57       25.78      4.64 o 
   8   4   4        0.48       -1.51      2.92 o 
   9   4   4        0.61       -1.35      3.62 o 
 -11   5   4        0.16       -0.04      5.71 o 
 -10   5   4        0.41       -1.20      3.85 o 
  -9   5   4        0.62        0.32      2.35 o 
  -8   5   4      116.11      107.69      5.38 o 
  -7   5   4      105.35       97.29      3.62 o 
  -6   5   4        3.07        1.45      1.12 o 
  -5   5   4        0.25        0.44      0.93 o 
  -4   5   4       84.25       79.96      2.59 o 
  -3   5   4      307.29      258.05      5.64 o 
  -2   5   4       61.55       56.66      3.01 o 
  -1   5   4        8.71        9.12      1.58 o 
   0   5   4      752.68      760.17     13.14 o 
   1   5   4      360.40      375.53      7.47 o 
   2   5   4       78.57       77.02      2.75 o 
   3   5   4      163.78      145.03      4.85 o 
   4   5   4      542.07      542.71     10.78 o 
   5   5   4      173.75      145.04      6.23 o 
   6   5   4       18.27        6.28      2.64 o 
   7   5   4      117.19      108.25      6.54 o 
   8   5   4       88.25       93.33      6.75 o 
 -11   6   4        3.49        3.82      6.14 o 
 -10   6   4        2.19        2.40      5.51 o 
  -9   6   4       34.01       41.80      7.07 o 
  -8   6   4       60.17       68.27      7.71 o 
  -7   6   4      155.68      169.61     11.58 o 
  -6   6   4      273.09      243.23      9.52 o 
  -5   6   4      291.98      305.32     11.75 o 
  -4   6   4        1.75        0.90      1.46 o 
  -3   6   4        7.29        9.73      1.75 o 
  -2   6   4       92.61       84.75      3.94 o 
  -1   6   4      191.86      191.77      6.32 o 
   0   6   4        0.44        0.48      0.76 o 
   1   6   4       29.49       23.18      2.28 o 
   2   6   4      172.70      148.63      4.16 o 
   3   6   4        1.59        2.68      1.24 o 
   4   6   4      305.76      295.60      7.26 o 
   5   6   4       47.03       34.26      3.48 o 
   6   6   4      200.13      206.82      8.25 o 
   7   6   4       49.72       48.98      5.01 o 
   8   6   4      125.94      153.46      8.21 o 
 -10   7   4       73.71       87.49     10.16 o 
  -9   7   4      106.36      106.09     10.25 o 
  -8   7   4       20.09       14.63      5.23 o 
  -7   7   4       11.70        1.67      2.08 o 
  -6   7   4       24.77       20.27      3.43 o 
  -5   7   4       27.98       27.31      2.84 o 
  -4   7   4       60.72       42.38      3.22 o 
  -3   7   4      280.27      285.91      8.64 o 
  -2   7   4       13.88       12.24      1.98 o 
  -1   7   4       50.91       34.94      2.90 o 
   0   7   4       97.50       78.97      3.98 o 
   1   7   4      112.46      102.72      3.29 o 
   2   7   4      618.25      643.89     15.75 o 
   3   7   4      428.05      405.20      8.80 o 
   4   7   4        0.07       -0.84      1.80 o 
   5   7   4      114.99      114.26      4.89 o 
   6   7   4       51.30       51.02      8.42 o 
   7   7   4       40.19       39.32      4.72 o 
   8   7   4        8.56        3.77      4.02 o 
 -10   8   4       33.67       49.69      8.74 o 
  -9   8   4        0.03       -2.69      4.68 o 
  -8   8   4        9.95       10.47      5.11 o 
  -7   8   4       21.79       16.10      3.05 o 
  -6   8   4      259.41      256.57      8.85 o 
  -5   8   4      207.18      188.85      7.16 o 
  -4   8   4      231.23      219.77      7.67 o 
  -3   8   4      312.34      300.35     10.87 o 
  -2   8   4        1.14        2.76      1.62 o 
  -1   8   4        3.83        1.41      1.50 o 
   0   8   4      120.32      106.71      4.98 o 
   1   8   4        4.87        1.11      1.63 o 
   2   8   4        0.01        0.87      1.70 o 
   3   8   4      130.88      126.83      7.84 o 
   4   8   4        6.71        5.19      4.08 o 
   5   8   4       59.96       52.26      7.15 o 
   6   8   4       20.67       26.52      6.39 o 
   7   8   4        0.14        0.32      5.83 o 
  -9   9   4        0.02       -0.52      5.08 o 
  -8   9   4       21.27       14.98      6.80 o 
  -7   9   4       83.34       75.16      5.30 o 
  -6   9   4      330.44      333.12     10.79 o 
  -5   9   4      206.89      202.89      7.76 o 
  -4   9   4      104.49       92.95      5.14 o 
  -3   9   4      213.59      212.83     10.72 o 
  -2   9   4      284.07      224.41      8.04 o 
  -1   9   4        0.14        0.16      1.70 o 
   0   9   4        9.85       14.34      2.42 o 
   1   9   4       13.66       20.47      2.86 o 
   2   9   4      102.33      107.58      5.42 o 
   3   9   4      242.26      253.20     16.91 o 
   4   9   4       80.00       81.55      8.53 o 
   5   9   4       30.87       34.91      6.55 o 
   6   9   4       14.43        6.67      5.24 o 
  -9  10   4        0.32        0.08      5.97 o 
  -8  10   4       33.94       30.51      4.75 o 
  -7  10   4        0.58       -1.04      2.72 o 
  -6  10   4       57.15       57.73      6.82 o 
  -5  10   4       66.29       55.29      5.18 o 
  -4  10   4       21.37       25.06      3.34 o 
  -3  10   4      122.27      114.93      6.00 o 
  -2  10   4       20.43       19.75      3.84 o 
  -1  10   4        1.27        0.95      2.19 o 
   0  10   4        1.88        5.74      2.38 o 
   1  10   4       14.90       10.62      2.56 o 
   2  10   4       99.22      100.99      5.66 o 
   3  10   4       17.70       11.34      3.06 o 
   4  10   4       20.11       27.64      6.05 o 
   5  10   4      104.51       97.53     10.19 o 
   6  10   4      114.14      133.73     12.82 o 
  -8  11   4      142.33      152.48      8.14 o 
  -7  11   4       79.86       83.35     10.18 o 
  -6  11   4      268.87      293.91     10.73 o 
  -5  11   4       53.07       56.74      6.62 o 
  -4  11   4       47.08       39.22      4.19 o 
  -3  11   4        0.53        0.44      2.21 o 
  -2  11   4       82.61       81.82      5.47 o 
  -1  11   4        1.63        2.01      4.12 o 
   0  11   4       57.51       51.27      4.52 o 
   1  11   4        5.21        4.23      2.62 o 
   2  11   4        7.43       10.07      3.06 o 
   3  11   4       19.64       27.91      6.20 o 
   4  11   4       21.81       22.23      5.96 o 
   5  11   4        0.05       -2.47      5.09 o 
  -7  12   4        2.44        1.95      3.49 o 
  -6  12   4        6.98        7.33      3.58 o 
  -5  12   4       30.95       31.04      4.36 o 
  -4  12   4       47.27       48.22     10.67 o 
  -3  12   4        0.31        2.61      2.81 o 
  -2  12   4        9.57        5.98      2.91 o 
  -1  12   4        0.31       -0.21      2.61 o 
   0  12   4       42.61       46.46      4.56 o 
   1  12   4       37.15       28.64      4.07 o 
   2  12   4       21.32       16.15      3.64 o 
   3  12   4       12.84       12.62      5.62 o 
  -6  13   4       10.28        5.30      3.83 o 
  -5  13   4       10.98       14.45      4.22 o 
  -4  13   4       53.93       55.53      5.52 o 
  -3  13   4      125.95      150.10      7.87 o 
  -2  13   4      106.29      105.88      7.13 o 
  -1  13   4      184.41      209.43      9.27 o 
   0  13   4       14.94       15.58      4.83 o 
   1  13   4        0.47       -2.93      3.62 o 
   2  13   4       83.46       91.30      6.79 o 
  -3  14   4       36.79       26.71      4.61 o 
  -2  14   4       71.19       68.56      6.25 o 
  -1  14   4       91.28      115.97      7.67 o 
  -2 -14   5        1.34        1.07      4.80 o 
  -1 -14   5        0.04       -0.03      4.75 o 
   0 -14   5       41.04       43.66      7.29 o 
   1 -14   5       85.51       96.33      9.86 o 
   2 -14   5        2.70        6.62      5.22 o 
  -3 -13   5       31.31       26.52      5.69 o 
  -2 -13   5       12.62       16.30      5.03 o 
  -1 -13   5        1.09        1.14      4.24 o 
   0 -13   5       27.14       18.84      5.10 o 
   1 -13   5       60.93       56.07      7.26 o 
   2 -13   5      271.07      324.64     16.46 o 
   3 -13   5      132.64      131.39     10.69 o 
   4 -13   5      161.39      192.14     12.57 o 
  -4 -12   5       11.83       13.95      4.47 o 
  -3 -12   5       10.42       14.45      4.74 o 
  -2 -12   5       11.83       10.20      4.29 o 
  -1 -12   5       36.08       40.21      5.75 o 
   0 -12   5      325.54      353.28     16.31 o 
   1 -12   5      142.55      145.68      9.86 o 
   2 -12   5       99.20       95.66      8.79 o 
   3 -12   5      186.79      200.72     12.00 o 
   4 -12   5      123.35      144.09     10.15 o 
   5 -12   5       34.72       38.90      6.58 o 
  -7 -11   5        3.66        1.21      6.15 o 
  -6 -11   5      102.93      117.79     11.07 o 
  -5 -11   5       45.05       54.10      7.60 o 
  -4 -11   5        8.71       10.44      2.97 o 
  -3 -11   5      112.85      117.60      5.96 o 
  -2 -11   5      121.66      111.61      8.11 o 
  -1 -11   5       98.57       94.20      7.86 o 
   0 -11   5      377.01      394.07     16.85 o 
   1 -11   5       12.09       14.25      3.81 o 
   2 -11   5       49.77       47.87      6.13 o 
   3 -11   5       19.75       13.07      4.21 o 
   4 -11   5        0.82       -0.11      3.54 o 
   5 -11   5        5.58       -0.75      3.89 o 
   6 -11   5       29.63       34.08      6.58 o 
  -7 -10   5      191.90      243.10      9.87 o 
  -6 -10   5        1.16        2.22      2.89 o 
  -5 -10   5       14.06       13.89      3.94 o 
  -4 -10   5       18.34       12.15      2.16 o 
  -3 -10   5        2.52        0.60      1.64 o 
  -2 -10   5        3.85        0.97      1.57 o 
  -1 -10   5       32.93       27.55      2.38 o 
   0 -10   5       44.57       39.60      2.78 o 
   1 -10   5       46.20       35.01      3.25 o 
   2 -10   5        1.68       -1.16      1.86 o 
   3 -10   5        3.46        1.48      2.04 o 
   4 -10   5      378.94      455.17     18.65 o 
   5 -10   5       77.96       75.56      7.55 o 
   6 -10   5       67.34       75.31      7.63 o 
  -8  -9   5        6.28        0.44      3.56 o 
  -7  -9   5      144.87      148.19      7.26 o 
  -6  -9   5        2.44        6.71      2.74 o 
  -5  -9   5        1.29        0.62      2.35 o 
  -4  -9   5       11.54        8.51      1.82 o 
  -3  -9   5        2.90       -0.29      1.41 o 
  -2  -9   5        0.51       -1.13      1.32 o 
  -1  -9   5      440.13      450.68      9.54 o 
   0  -9   5      243.98      241.81      6.18 o 
   1  -9   5        7.62        7.72      1.60 o 
   2  -9   5      208.31      210.58      7.04 o 
   3  -9   5       78.83       63.00      9.72 o 
   4  -9   5       38.55       36.89      4.05 o 
   5  -9   5        2.98       -1.03      2.15 o 
   6  -9   5        3.99        2.18      2.52 o 
   7  -9   5        0.88       -0.44      4.21 o 
  -9  -8   5       10.37       11.87      3.94 o 
  -8  -8   5        9.26        8.76      5.13 o 
  -7  -8   5      108.18      105.95      5.97 o 
  -6  -8   5       53.82       65.90      4.74 o 
  -5  -8   5       13.40       15.96      2.15 o 
  -4  -8   5       50.34       38.65      2.67 o 
  -3  -8   5      330.61      357.02      8.00 o 
  -2  -8   5       67.65       54.36      2.81 o 
  -1  -8   5        0.43        1.01      1.16 o 
   0  -8   5       17.31       11.54      1.54 o 
   1  -8   5      108.32       86.62      3.27 o 
   2  -8   5      301.39      293.49      6.96 o 
   3  -8   5      318.70      305.13      7.30 o 
   4  -8   5        1.72        0.53      1.52 o 
   5  -8   5      153.56      145.37     13.04 o 
   6  -8   5       65.35       46.22      4.88 o 
   7  -8   5      223.82      232.54     12.39 o 
   8  -8   5      110.99      130.46     10.61 o 
  -9  -7   5       88.17      100.87      6.90 o 
  -8  -7   5      145.25      180.53      8.20 o 
  -7  -7   5      173.17      193.96      7.85 o 
  -6  -7   5       50.29       41.22      3.72 o 
  -5  -7   5       65.84       60.73      3.17 o 
  -4  -7   5      365.02      328.27     12.44 o 
  -3  -7   5       73.75       58.67      2.95 o 
  -2  -7   5       14.11       12.28      1.50 o 
  -1  -7   5      195.83      162.99      4.39 o 
   0  -7   5      522.77      536.43     10.45 o 
   1  -7   5      263.84      281.10      6.42 o 
   2  -7   5       44.96       40.66      2.57 o 
   3  -7   5        0.28        0.90      1.25 o 
   4  -7   5       41.96       43.94      4.12 o 
   5  -7   5        9.76        9.07      1.92 o 
   6  -7   5       19.97       15.92      2.81 o 
   7  -7   5        3.03        2.21      3.75 o 
   8  -7   5       25.85       20.81      5.50 o 
 -10  -6   5        9.96        6.96      3.94 o 
  -9  -6   5       14.41        7.28      3.30 o 
  -8  -6   5       80.48       71.25      5.58 o 
  -7  -6   5       13.06        9.57      2.64 o 
  -6  -6   5      329.59      276.28      8.99 o 
  -5  -6   5      189.43      151.63      4.55 o 
  -4  -6   5        3.20        2.36      1.16 o 
  -3  -6   5      774.96      798.49     12.54 o 
  -2  -6   5      450.55      471.70      9.15 o 
  -1  -6   5      101.36       73.55      2.61 o 
   0  -6   5       85.03       66.15      3.29 o 
   1  -6   5      101.56       85.06      2.90 o 
   2  -6   5      130.20      116.42      3.57 o 
   3  -6   5      171.82      130.13      4.03 o 
   4  -6   5       74.72       70.92      3.24 o 
   5  -6   5        0.88        0.95      1.56 o 
   6  -6   5      516.88      528.61     11.46 o 
   7  -6   5      292.65      297.95     10.35 o 
   8  -6   5      112.90      103.54      9.66 o 
   9  -6   5      127.54      141.07     11.74 o 
 -10  -5   5       45.71       35.84      5.13 o 
  -9  -5   5       22.64       29.46      5.85 o 
  -8  -5   5       32.93       13.78      2.83 o 
  -7  -5   5        0.88        0.49      1.96 o 
  -6  -5   5       33.70       35.71      7.31 o 
  -5  -5   5      276.08      296.98     10.65 o 
  -4  -5   5      423.63      420.75      8.56 o 
  -3  -5   5      387.74      383.92      7.82 o 
  -2  -5   5       74.92       59.12      2.28 o 
  -1  -5   5       50.22       43.18      1.93 o 
   0  -5   5       52.78       34.98      1.71 o 
   1  -5   5      651.24      634.14     11.41 o 
   2  -5   5      194.67      210.58      5.00 o 
   3  -5   5      284.24      295.54      6.60 o 
   4  -5   5      213.23      218.44      5.68 o 
   5  -5   5        0.75        0.16      1.36 o 
   6  -5   5      260.43      254.16      6.85 o 
   7  -5   5       56.08       50.71      4.73 o 
   8  -5   5      157.48      179.83      8.19 o 
   9  -5   5       32.75       29.36      6.57 o 
 -10  -4   5        4.51        4.09      3.38 o 
  -9  -4   5        2.86        5.05      2.77 o 
  -8  -4   5       25.45       13.30      2.77 o 
  -7  -4   5      108.60       98.22      5.06 o 
  -6  -4   5       65.54       36.65      3.36 o 
  -5  -4   5      647.60      649.38     12.10 o 
  -4  -4   5      384.27      401.64      8.08 o 
  -3  -4   5        2.57        1.94      0.85 o 
  -2  -4   5      352.68      374.54      7.29 o 
  -1  -4   5        4.41        0.88      0.66 o 
   0  -4   5     1123.21     1141.29     18.75 o 
   1  -4   5        8.73        7.80      0.96 o 
   2  -4   5      375.27      375.46      7.49 o 
   3  -4   5      238.10      209.07      6.22 o 
   4  -4   5       53.93       46.13      2.53 o 
   5  -4   5       20.12       16.76      1.91 o 
   6  -4   5       29.00       26.81      3.60 o 
   7  -4   5        6.65        7.46      2.75 o 
   8  -4   5       61.20       65.12      5.47 o 
   9  -4   5        5.85        3.25      3.73 o 
 -11  -3   5      124.19      136.80      7.86 o 
 -10  -3   5       22.40       13.26      3.98 o 
  -9  -3   5        2.50       -1.71      2.62 o 
  -8  -3   5       30.83       23.83      5.96 o 
  -7  -3   5        1.57       -0.07      1.73 o 
  -6  -3   5        3.09        1.06      1.59 o 
  -5  -3   5      113.05      108.12      3.32 o 
  -4  -3   5      581.93      592.04     10.82 o 
  -3  -3   5       51.50       50.09      1.99 o 
  -2  -3   5        1.09        1.62      0.72 o 
  -1  -3   5       97.83       85.38      2.27 o 
   0  -3   5       19.81       16.54      1.48 o 
   1  -3   5      604.89      617.83     10.79 o 
   2  -3   5       67.58       70.27      2.40 o 
   3  -3   5       84.50       69.98      2.63 o 
   4  -3   5      162.87      145.21      4.20 o 
   5  -3   5       20.66       12.67      1.69 o 
   6  -3   5        5.03        5.43      2.14 o 
   7  -3   5       18.01       11.68      3.84 o 
   8  -3   5      141.93      167.87      7.80 o 
   9  -3   5       14.39       11.70      8.18 o 
 -11  -2   5       37.08       43.42      6.02 o 
 -10  -2   5       39.41       28.91      6.96 o 
  -9  -2   5        1.74        3.29      2.39 o 
  -8  -2   5       43.81       44.51      3.90 o 
  -7  -2   5       26.39       20.13      3.07 o 
  -6  -2   5       52.72       36.82      3.01 o 
  -5  -2   5      362.28      327.33      6.81 o 
  -4  -2   5      511.45      521.16      9.63 o 
  -3  -2   5      703.55      685.18     11.90 o 
  -2  -2   5     3579.85     3993.89    101.22 o 
  -1  -2   5     1318.35     1334.09     26.09 o 
   0  -2   5      351.11      348.03      8.24 o 
   1  -2   5      832.36      850.45     14.25 o 
   2  -2   5     1103.48     1188.08     19.66 o 
   3  -2   5      115.87      101.12      3.41 o 
   4  -2   5      405.44      382.06     10.49 o 
   5  -2   5       32.72       20.25      3.27 o 
   6  -2   5        1.24        3.53      2.04 o 
   7  -2   5       13.80       15.86      2.99 o 
   8  -2   5       35.82       34.70      5.98 o 
   9  -2   5       23.63       29.46      4.53 o 
 -11  -1   5      148.79      157.90     14.39 o 
 -10  -1   5       58.39       48.94      6.76 o 
  -9  -1   5       11.55        9.34      2.66 o 
  -8  -1   5       36.63       28.33      3.28 o 
  -7  -1   5       62.33       44.65      3.46 o 
  -6  -1   5      180.12      168.21      4.81 o 
  -5  -1   5      563.95      574.43     10.55 o 
  -4  -1   5      565.28      595.87     10.66 o 
  -3  -1   5      520.26      596.89     10.49 o 
  -2  -1   5        0.37       -0.81      0.58 o 
  -1  -1   5      142.89      155.22      3.27 o 
   0  -1   5        3.60        4.06      1.02 o 
   1  -1   5     1457.27     1549.09     24.79 o 
   2  -1   5       10.91        2.67      0.81 o 
   3  -1   5        3.46        2.46      0.85 o 
   4  -1   5        1.64        1.33      0.99 o 
   5  -1   5      372.01      357.43      9.69 o 
   6  -1   5       81.04       82.04      5.01 o 
   7  -1   5        8.01        5.52      3.57 o 
   8  -1   5        3.91        5.17      2.78 o 
   9  -1   5       12.44       10.27      4.23 o 
 -11   0   5        0.13       -0.41      2.92 o 
 -10   0   5       13.80       12.76      3.25 o 
  -9   0   5       57.43       51.17      4.43 o 
  -8   0   5      141.92      158.81      6.57 o 
  -7   0   5      200.29      191.96      6.79 o 
  -6   0   5       53.99       48.39      2.46 o 
  -5   0   5       94.23       86.51      2.76 o 
  -4   0   5       95.45       84.79      3.80 o 
  -3   0   5      150.61      134.07      3.28 o 
  -2   0   5      328.72      314.97      5.98 o 
  -1   0   5     2025.26     2091.04     32.72 o 
   0   0   5     1096.19     1119.54     21.45 o 
   1   0   5      128.11      104.76      2.77 o 
   2   0   5     1057.64     1163.64     19.33 o 
   3   0   5       18.47       12.80      2.57 o 
   4   0   5       47.79       38.14      6.63 o 
   5   0   5        0.01       -1.43      0.92 o 
   6   0   5        6.84        2.19      1.96 o 
   7   0   5       24.95       17.00      3.24 o 
   8   0   5        1.65        2.23      2.79 o 
   9   0   5        1.00        3.56      3.19 o 
 -11   1   5        0.30        0.93      3.22 o 
 -10   1   5       80.94       87.15      5.94 o 
  -9   1   5       13.24        9.39      4.37 o 
  -8   1   5       45.51       32.07      3.45 o 
  -7   1   5        0.68        1.55      1.64 o 
  -6   1   5      181.00      183.88      4.65 o 
  -5   1   5      343.59      345.19     14.02 o 
  -4   1   5      531.33      515.93      9.46 o 
  -3   1   5      630.01      649.71     11.27 o 
  -2   1   5     2803.82     3124.56     48.41 o 
  -1   1   5      431.39      458.81     10.13 o 
   0   1   5        4.82        5.60      1.01 o 
   1   1   5      381.94      393.17      7.46 o 
   2   1   5       74.70       81.16      3.59 o 
   3   1   5      215.78      206.84      6.19 o 
   4   1   5      289.51      307.37      6.82 o 
   5   1   5     1547.73     1577.31     26.61 o 
   6   1   5        6.93        1.06      2.06 o 
   7   1   5       27.89       20.27      5.07 o 
   8   1   5       52.34       42.53      5.03 o 
   9   1   5       32.76       21.52      8.58 o 
 -11   2   5       25.03       18.65      3.93 o 
 -10   2   5        7.86        3.91      2.72 o 
  -9   2   5        8.64        8.88      2.64 o 
  -8   2   5       11.89        9.66      2.29 o 
  -7   2   5        0.19       -0.66      1.09 o 
  -6   2   5      184.93      189.53      4.76 o 
  -5   2   5        4.35        1.24      0.86 o 
  -4   2   5      512.20      575.15     15.06 o 
  -3   2   5      143.67      142.63      3.50 o 
  -2   2   5      240.78      244.82      5.00 o 
  -1   2   5       94.12       86.10      3.22 o 
   0   2   5      189.38      166.92      3.88 o 
   1   2   5     1070.22     1064.01     17.71 o 
   2   2   5      328.34      304.08      6.34 o 
   3   2   5      910.73      919.22     31.29 o 
   4   2   5       76.78       74.54      2.94 o 
   5   2   5       15.95       12.86      2.45 o 
   6   2   5      160.35      163.46      6.89 o 
   7   2   5      145.16      129.81      6.49 o 
   8   2   5       23.24       18.63      3.79 o 
   9   2   5        0.61       -0.11      3.63 o 
 -11   3   5       45.59       37.63      9.72 o 
 -10   3   5       34.89       29.23      5.05 o 
  -9   3   5        7.36        1.90      2.28 o 
  -8   3   5        4.33        2.70      1.94 o 
  -7   3   5       13.40       12.96      1.63 o 
  -6   3   5       22.07       13.71      1.49 o 
  -5   3   5       63.24       59.67      2.57 o 
  -4   3   5        0.58        0.64      0.76 o 
  -3   3   5      848.80      873.12     14.81 o 
  -2   3   5      167.53      182.36      4.05 o 
  -1   3   5        6.52        5.39      0.82 o 
   0   3   5      310.72      318.36      6.29 o 
   1   3   5      901.76      940.61     15.96 o 
   2   3   5      436.58      398.96      8.59 o 
   3   3   5       99.79       88.97      4.74 o 
   4   3   5      352.18      352.44      7.79 o 
   5   3   5      689.79      673.18     16.89 o 
   6   3   5       49.14       40.13      3.98 o 
   7   3   5       43.48       32.48      4.06 o 
   8   3   5       24.72       22.04      4.40 o 
   9   3   5        3.69        3.56      3.74 o 
 -11   4   5        2.53       -3.19      3.21 o 
 -10   4   5       40.79       46.78      4.68 o 
  -9   4   5       64.89       73.02      5.07 o 
  -8   4   5      386.89      386.60     13.56 o 
  -7   4   5      316.26      345.78      7.76 o 
  -6   4   5      118.18      110.47      3.55 o 
  -5   4   5        5.40        5.66      1.23 o 
  -4   4   5      756.20      784.57     13.77 o 
  -3   4   5       49.87       55.09      2.63 o 
  -2   4   5        0.20        0.13      0.65 o 
  -1   4   5        9.22        9.60      0.99 o 
   0   4   5      529.31      503.06      9.30 o 
   1   4   5      236.94      198.39      4.74 o 
   2   4   5        0.98        1.27      0.97 o 
   3   4   5      536.46      547.29     12.71 o 
   4   4   5      409.91      412.30      8.86 o 
   5   4   5       27.01       18.36      6.18 o 
   6   4   5       26.51       17.44      3.39 o 
   7   4   5       33.83       34.82      4.18 o 
   8   4   5        9.86       12.70      3.80 o 
 -11   5   5        4.95        4.17      5.87 o 
 -10   5   5       70.10       79.38      9.64 o 
  -9   5   5       54.52       52.74      4.42 o 
  -8   5   5        0.15       -0.47      3.34 o 
  -7   5   5      101.12       78.92      3.25 o 
  -6   5   5       14.71       10.50      1.47 o 
  -5   5   5       23.92       20.21      1.63 o 
  -4   5   5      539.01      480.94     12.65 o 
  -3   5   5      891.25      851.31     14.63 o 
  -2   5   5      478.71      491.78      8.99 o 
  -1   5   5       24.65       12.47      1.18 o 
   0   5   5      336.32      355.22      7.10 o 
   1   5   5      624.15      617.44     11.42 o 
   2   5   5      283.65      274.88      6.34 o 
   3   5   5      292.87      278.73      7.13 o 
   4   5   5       46.34       29.64      2.32 o 
   5   5   5        1.21        1.17      2.11 o 
   6   5   5       16.70       13.09      3.14 o 
   7   5   5      155.00      164.73      7.88 o 
   8   5   5       15.41       16.27      5.93 o 
 -11   6   5        1.76        2.67      6.36 o 
 -10   6   5        6.65        1.36      5.10 o 
  -9   6   5       17.60        8.29      4.92 o 
  -8   6   5      212.32      215.91     12.91 o 
  -7   6   5       53.50       47.71      3.98 o 
  -6   6   5       27.87       18.52      4.58 o 
  -5   6   5       95.80       85.86      4.46 o 
  -4   6   5       14.48        4.67      1.65 o 
  -3   6   5       76.25       77.50      4.02 o 
  -2   6   5      178.15      163.13      5.92 o 
  -1   6   5       28.21       23.69      2.54 o 
   0   6   5       35.97       18.17      1.42 o 
   1   6   5      164.00      152.79      4.21 o 
   2   6   5       43.18       28.39      3.31 o 
   3   6   5       91.56       76.69      5.00 o 
   4   6   5       27.76       19.23      2.70 o 
   5   6   5      202.09      201.66      7.91 o 
   6   6   5       37.14       30.17      3.96 o 
   7   6   5      102.07      115.52     12.00 o 
   8   6   5       39.42       34.08      7.87 o 
 -10   7   5      136.03      152.42     12.59 o 
  -9   7   5        1.26       -0.46      4.53 o 
  -8   7   5       33.89       34.18      6.20 o 
  -7   7   5      222.71      207.28      7.81 o 
  -6   7   5      118.08      118.60      7.97 o 
  -5   7   5       79.39       84.27      4.59 o 
  -4   7   5      129.19      106.11      4.98 o 
  -3   7   5      545.46      560.49     14.25 o 
  -2   7   5        0.63        0.38      2.43 o 
  -1   7   5       46.27       28.89      2.80 o 
   0   7   5      393.67      373.98     10.49 o 
   1   7   5      493.05      499.07     13.03 o 
   2   7   5      136.42      129.10      5.49 o 
   3   7   5      179.44      156.37      9.58 o 
   4   7   5        6.57        1.74      2.09 o 
   5   7   5       67.85       68.69      4.14 o 
   6   7   5        3.27        3.72      3.07 o 
   7   7   5       12.56       15.14      5.49 o 
 -10   8   5       96.45      114.53     11.85 o 
  -9   8   5       50.93       55.22      8.42 o 
  -8   8   5        0.22        0.26      2.65 o 
  -7   8   5       20.65       14.34      2.93 o 
  -6   8   5       15.65       10.51      2.48 o 
  -5   8   5        0.14        1.88      1.97 o 
  -4   8   5       12.98       10.12      2.22 o 
  -3   8   5        0.19        2.39      1.85 o 
  -2   8   5        1.09        1.97      1.80 o 
  -1   8   5       17.33       13.71      3.12 o 
   0   8   5       39.76       36.85      3.32 o 
   1   8   5       39.40       23.52      3.31 o 
   2   8   5      374.05      334.54     10.25 o 
   3   8   5        2.12        1.06      2.09 o 
   4   8   5       58.94       47.98      6.20 o 
   5   8   5        4.25        9.59      4.62 o 
   6   8   5        5.23        1.48      4.59 o 
   7   8   5      244.68      284.61     17.69 o 
  -9   9   5      116.53      127.41     11.71 o 
  -8   9   5       32.46       29.05      4.06 o 
  -7   9   5       52.77       40.24      4.08 o 
  -6   9   5       92.92       91.34      8.78 o 
  -5   9   5       70.42       56.48      4.24 o 
  -4   9   5       27.92       21.35      3.09 o 
  -3   9   5        5.90        1.96      1.87 o 
  -2   9   5       61.53       51.03      5.29 o 
  -1   9   5        7.56        4.85      2.00 o 
   0   9   5        2.71        0.42      1.83 o 
   1   9   5      316.15      330.57     14.01 o 
   2   9   5       42.68       39.45      3.76 o 
   3   9   5       66.41       62.15      4.62 o 
   4   9   5       46.10       53.08      6.92 o 
   6   9   5       79.98       86.55     10.25 o 
  -9  10   5       72.86       83.64     10.27 o 
  -8  10   5      107.59      111.25     15.07 o 
  -7  10   5       37.67       28.36      3.99 o 
  -6  10   5       42.08       42.57      6.33 o 
  -5  10   5       35.83       31.11      3.85 o 
  -4  10   5       49.65       40.39      3.93 o 
  -3  10   5       58.71       50.78      4.25 o 
  -2  10   5       56.52       53.80      4.41 o 
  -1  10   5      296.03      266.61      9.37 o 
   0  10   5      347.58      369.82     11.61 o 
   1  10   5      111.19      106.95      5.80 o 
   2  10   5      142.26      148.24      6.89 o 
   3  10   5       98.65      113.05     12.64 o 
   4  10   5       64.85       68.33      8.42 o 
   5  10   5       72.57       87.13     10.03 o 
  -8  11   5        6.72        6.80      3.74 o 
  -7  11   5        3.23        3.47      3.16 o 
  -6  11   5       37.06       33.26      4.21 o 
  -5  11   5       90.79       90.51      6.14 o 
  -4  11   5       99.67      101.54      7.99 o 
  -3  11   5      316.53      329.16     11.29 o 
  -2  11   5      105.93      113.38      8.63 o 
  -1  11   5       54.97       59.77      4.85 o 
   0  11   5       23.55       25.62      5.48 o 
   1  11   5        0.01        2.42      2.55 o 
   2  11   5       19.96       15.66      4.18 o 
   3  11   5       22.62       13.00      5.86 o 
   4  11   5       26.59        9.43      6.07 o 
  -7  12   5       22.59       17.70      4.41 o 
  -6  12   5       42.03       44.85      5.05 o 
  -5  12   5       59.76       47.92      9.58 o 
  -4  12   5        9.35        9.11      3.25 o 
  -3  12   5       33.92       29.91      4.04 o 
  -2  12   5       33.51       36.39      5.88 o 
  -1  12   5        0.13        2.03      2.80 o 
   0  12   5       55.04       59.13      5.17 o 
   1  12   5       56.25       56.76      5.28 o 
   2  12   5      145.89      172.98     10.58 o 
   3  12   5       54.74       66.01      9.52 o 
  -5  13   5        0.06       -1.77      3.07 o 
  -4  13   5       14.13       12.65      3.79 o 
  -3  13   5       44.08       38.32      4.68 o 
  -2  13   5        2.88       -0.32      3.24 o 
  -1  13   5       32.58       28.08      4.33 o 
   0  13   5      117.34      136.89      7.74 o 
   1  13   5       65.21       79.95      6.41 o 
  -1 -14   6       24.52       33.69      6.82 o 
   0 -14   6      120.74      149.50     11.98 o 
   1 -14   6        0.64        1.07      4.84 o 
  -3 -13   6       90.58      111.08      9.68 o 
  -2 -13   6       46.08       53.51      7.24 o 
  -1 -13   6        2.32        4.93      4.56 o 
   0 -13   6       14.86       18.15      5.14 o 
   1 -13   6        0.72       -0.59      4.04 o 
   2 -13   6       22.03       13.58      4.99 o 
   3 -13   6        1.03        1.05      4.66 o 
   4 -13   6       13.87       10.83      5.51 o 
  -4 -12   6       10.49       18.40      5.00 o 
  -3 -12   6        1.45       -2.28      3.63 o 
  -2 -12   6       15.62       20.19      4.76 o 
  -1 -12   6       44.32       34.53      5.68 o 
   0 -12   6       65.06       69.01      7.46 o 
   1 -12   6        2.61        0.97      3.13 o 
   2 -12   6      147.75      170.46     11.11 o 
   3 -12   6      163.01      206.77     12.58 o 
   4 -12   6      160.70      181.30     11.82 o 
   5 -12   6       61.58       45.63      7.33 o 
  -6 -11   6       69.00       68.26      7.53 o 
  -5 -11   6       35.35       36.78      5.63 o 
  -4 -11   6      147.10      133.11      6.12 o 
  -3 -11   6      233.39      252.36     11.12 o 
  -2 -11   6      180.87      199.53     11.12 o 
  -1 -11   6      300.26      331.62     15.14 o 
   0 -11   6      154.71      155.23      9.84 o 
   1 -11   6        7.37       10.29      4.03 o 
   2 -11   6        0.85       -0.86      2.88 o 
   3 -11   6       44.44       37.97      5.95 o 
   4 -11   6       85.58      100.03      8.66 o 
   5 -11   6       16.72       13.55      4.98 o 
   6 -11   6        0.70       -2.27      4.47 o 
  -7 -10   6       15.96        3.68      3.60 o 
  -6 -10   6       78.31       72.71      7.02 o 
  -5 -10   6      137.56      142.25     10.36 o 
  -4 -10   6      180.03      173.97      5.71 o 
  -3 -10   6      130.67      129.84     11.35 o 
  -2 -10   6       54.17       42.38      7.69 o 
  -1 -10   6      184.69      154.46      8.53 o 
   0 -10   6       33.12       21.99      2.80 o 
   1 -10   6       40.10       32.55      3.23 o 
   2 -10   6       17.76       14.04      3.50 o 
   3 -10   6        0.31        0.54      2.06 o 
   4 -10   6      103.81      105.39      5.68 o 
   5 -10   6      110.70      134.32      9.45 o 
   6 -10   6      130.47      134.05      9.76 o 
  -8  -9   6       76.58       75.86     13.96 o 
  -7  -9   6       30.86       16.49      3.73 o 
  -6  -9   6       29.95       20.97      3.35 o 
  -5  -9   6       19.78       11.07      2.85 o 
  -4  -9   6       29.42       28.57      2.59 o 
  -3  -9   6       37.47       34.75      3.62 o 
  -2  -9   6      313.68      307.67      9.19 o 
  -1  -9   6      311.13      287.84     12.59 o 
   0  -9   6       27.48       17.90      2.35 o 
   1  -9   6       82.64       81.32      5.26 o 
   2  -9   6       27.13       17.11      2.68 o 
   3  -9   6      301.89      300.25      9.30 o 
   4  -9   6      157.62      170.84      6.78 o 
   5  -9   6      110.19      111.65     10.91 o 
   6  -9   6        3.16        0.32      4.68 o 
   7  -9   6       79.90       94.66      8.94 o 
  -9  -8   6        0.41       -0.18      3.47 o 
  -8  -8   6       37.58       23.95      3.98 o 
  -7  -8   6        1.70       -1.31      2.58 o 
  -6  -8   6        0.08       -1.19      2.31 o 
  -5  -8   6      266.62      247.92      6.70 o 
  -4  -8   6      266.92      231.21      6.25 o 
  -3  -8   6      583.35      611.75     12.12 o 
  -2  -8   6      157.54      123.59      4.03 o 
  -1  -8   6     1233.19     1276.41     23.56 o 
   0  -8   6       73.59       81.39      6.89 o 
   1  -8   6      181.43      158.56      5.81 o 
   2  -8   6      157.66      140.02      5.61 o 
   3  -8   6       63.57       41.40      7.09 o 
   4  -8   6       96.72       82.36      4.93 o 
   5  -8   6        3.06        2.44      2.18 o 
   6  -8   6       14.26        9.67      2.98 o 
   7  -8   6        5.71        0.55      3.91 o 
   8  -8   6       74.43       53.01      7.74 o 
  -9  -7   6        2.12        0.99      3.03 o 
  -8  -7   6       35.81       31.39     13.86 o 
  -7  -7   6      192.72      181.90      7.56 o 
  -6  -7   6      167.69      145.67      9.81 o 
  -5  -7   6      286.27      271.62      6.88 o 
  -4  -7   6      336.28      311.94      9.49 o 
  -3  -7   6      646.59      633.90     10.57 o 
  -2  -7   6        5.99        0.69      1.10 o 
  -1  -7   6        6.87        3.71      1.20 o 
   0  -7   6      195.11      209.23      5.20 o 
   1  -7   6       13.88       13.03      2.00 o 
   2  -7   6      194.09      186.48     11.73 o 
   3  -7   6      396.20      406.04     10.98 o 
   4  -7   6       61.24       47.08      7.26 o 
   5  -7   6       18.27        8.99      2.33 o 
   6  -7   6        0.10       -0.17      2.32 o 
   7  -7   6        2.55        0.55      3.80 o 
   8  -7   6      122.75      152.90     11.05 o 
 -10  -6   6        1.24       -1.52      4.39 o 
  -9  -6   6       39.98       36.15      9.24 o 
  -8  -6   6       57.48       39.98      9.06 o 
  -7  -6   6       24.45       11.83      2.79 o 
  -6  -6   6        0.21        0.36      1.82 o 
  -5  -6   6       83.62       88.88      3.47 o 
  -4  -6   6       58.96       56.27      4.38 o 
  -3  -6   6       73.22       76.82      4.73 o 
  -2  -6   6      620.76      620.67     16.81 o 
  -1  -6   6      562.48      586.78     22.07 o 
   0  -6   6      294.43      305.85      6.53 o 
   1  -6   6      147.82      141.91      4.26 o 
   2  -6   6      420.98      402.09     10.63 o 
   3  -6   6       36.46       22.60      2.55 o 
   4  -6   6       18.50       11.25      2.05 o 
   5  -6   6       89.17       85.77      6.46 o 
   6  -6   6      248.83      247.58      9.58 o 
   7  -6   6        5.47        9.27      4.18 o 
   8  -6   6        5.69       -0.02      4.27 o 
 -10  -5   6       44.83       33.86      4.63 o 
  -9  -5   6       35.31       23.42      3.87 o 
  -8  -5   6      187.23      185.59      7.65 o 
  -7  -5   6      152.30      148.47      6.43 o 
  -6  -5   6       68.48       54.54      6.63 o 
  -5  -5   6       11.53        9.58      1.57 o 
  -4  -5   6      359.68      349.90     14.09 o 
  -3  -5   6      140.08      125.74      7.24 o 
  -2  -5   6        0.02        0.16      0.86 o 
  -1  -5   6      750.15      724.70     12.79 o 
   0  -5   6      548.82      579.52     10.54 o 
   1  -5   6      836.17      846.81     15.26 o 
   2  -5   6       29.42       20.23      1.67 o 
   3  -5   6        0.41        0.28      1.14 o 
   4  -5   6      431.37      395.74      7.54 o 
   5  -5   6       85.70       96.98      9.21 o 
   6  -5   6       15.36       15.26      2.58 o 
   7  -5   6       17.38       14.53      4.40 o 
   8  -5   6      187.51      242.88     13.97 o 
   9  -5   6        0.02       -4.04      4.79 o 
 -10  -4   6      146.89      157.04     12.70 o 
  -9  -4   6      139.02      151.60      7.30 o 
  -8  -4   6       49.48       37.45      3.84 o 
  -7  -4   6       51.07       32.28      4.97 o 
  -6  -4   6      113.73      112.24      5.71 o 
  -5  -4   6      950.41      925.39     16.44 o 
  -4  -4   6      179.36      174.84      5.36 o 
  -3  -4   6      174.17      125.07      3.54 o 
  -2  -4   6       69.82       68.13      2.35 o 
  -1  -4   6        9.59       10.18      0.98 o 
   0  -4   6      608.89      576.35     13.05 o 
   1  -4   6       63.46       47.59      4.02 o 
   2  -4   6      639.09      665.74     12.09 o 
   3  -4   6      487.45      504.57      9.93 o 
   4  -4   6        3.68        0.46      1.22 o 
   5  -4   6       25.57       14.38      1.85 o 
   6  -4   6       46.96       52.31      8.04 o 
   7  -4   6       25.05       17.58      4.35 o 
   8  -4   6       38.28       44.59      6.71 o 
   9  -4   6       13.38       10.74      5.46 o 
 -11  -3   6      127.37      143.17      8.02 o 
 -10  -3   6       16.83       14.13      3.44 o 
  -9  -3   6       36.36       31.03      3.89 o 
  -8  -3   6       21.97       17.20      2.85 o 
  -7  -3   6        1.98        0.91      1.81 o 
  -6  -3   6      229.86      208.03      7.09 o 
  -5  -3   6      190.64      206.62      5.39 o 
  -4  -3   6      144.49      135.07      3.75 o 
  -3  -3   6       98.95       87.47      2.73 o 
  -2  -3   6       16.44       10.59      1.05 o 
  -1  -3   6      183.77      157.22      4.93 o 
   0  -3   6      911.95     1014.19     20.92 o 
   1  -3   6     2294.36     2412.43     38.11 o 
   2  -3   6        8.00        6.01      1.08 o 
   3  -3   6       58.76       43.52      2.30 o 
   4  -3   6      297.39      272.09     11.01 o 
   5  -3   6       10.83       10.40      1.71 o 
   6  -3   6        0.15       -0.22      2.16 o 
   7  -3   6        8.16        5.77      2.73 o 
   8  -3   6       67.87       81.05      8.47 o 
   9  -3   6        0.13       -2.06      4.73 o 
 -11  -2   6       43.49       48.94      5.44 o 
 -10  -2   6       12.21       12.57      3.20 o 
  -9  -2   6        0.58        1.58      2.44 o 
  -8  -2   6       27.94       20.84      3.00 o 
  -7  -2   6       94.31       83.95      4.85 o 
  -6  -2   6        2.71       -0.09      1.08 o 
  -5  -2   6      950.18      995.54     17.22 o 
  -4  -2   6      110.96       98.54      3.06 o 
  -3  -2   6      118.76       96.15      3.83 o 
  -2  -2   6      408.20      395.10      7.38 o 
  -1  -2   6      313.48      327.63      8.03 o 
   0  -2   6      121.94      106.14      3.77 o 
   1  -2   6       92.87       91.90      2.57 o 
   2  -2   6        0.35        1.65      0.72 o 
   3  -2   6      128.00      118.97      3.59 o 
   4  -2   6      276.53      263.69      6.30 o 
   5  -2   6       16.02       12.06      1.74 o 
   6  -2   6       16.57       13.13      2.67 o 
   7  -2   6       74.11       80.02      5.46 o 
   8  -2   6        7.98        9.17      3.37 o 
   9  -2   6        0.79       -7.65      3.83 o 
 -11  -1   6       18.11        9.49      4.74 o 
 -10  -1   6       84.16       83.43      5.83 o 
  -9  -1   6       81.11       78.43      5.60 o 
  -8  -1   6      138.77      129.95      5.96 o 
  -7  -1   6      200.98      202.41      7.17 o 
  -6  -1   6      670.47      689.24     17.28 o 
  -5  -1   6        0.12       -0.26      0.87 o 
  -4  -1   6      971.76     1012.02     17.15 o 
  -3  -1   6      527.56      547.06      9.88 o 
  -2  -1   6      750.27      822.56     21.17 o 
  -1  -1   6       14.40       13.24      1.43 o 
   0  -1   6        0.39        0.67      0.57 o 
   1  -1   6      377.46      395.51     10.56 o 
   2  -1   6       15.11       10.19      1.16 o 
   3  -1   6     1697.72     1784.21     40.13 o 
   4  -1   6      216.03      221.56      6.32 o 
   5  -1   6      135.56      110.02      3.87 o 
   6  -1   6      171.62      141.20      6.29 o 
   7  -1   6       13.12        9.19      2.87 o 
   8  -1   6       63.90       59.95      5.78 o 
   9  -1   6        7.78        3.62      4.42 o 
 -11   0   6       47.78       54.00      5.48 o 
 -10   0   6      177.25      189.74      8.27 o 
  -9   0   6      221.44      220.35      8.45 o 
  -8   0   6      711.03      735.13     18.26 o 
  -7   0   6      558.45      579.71     14.68 o 
  -6   0   6      501.34      532.21     10.26 o 
  -5   0   6      276.56      270.99      5.98 o 
  -4   0   6      240.29      245.58      5.39 o 
  -3   0   6       76.79       61.67      2.19 o 
  -2   0   6      291.28      260.23      5.56 o 
  -1   0   6        8.43        2.50      0.74 o 
   0   0   6       15.66        6.16      1.12 o 
   1   0   6      172.32      126.15      3.78 o 
   2   0   6       12.99        3.88      0.99 o 
   3   0   6      191.49      187.17      4.81 o 
   4   0   6       43.50       27.83      3.22 o 
   5   0   6       30.27       21.69      2.56 o 
   6   0   6      132.55      134.27      6.18 o 
   7   0   6       46.75       35.83      4.22 o 
   8   0   6        3.47        2.25      3.05 o 
   9   0   6       73.20       86.10      7.17 o 
 -11   1   6       76.67       77.79      6.13 o 
 -10   1   6      259.15      280.37     10.29 o 
  -9   1   6      187.21      148.91      6.75 o 
  -8   1   6       30.38       25.80      3.54 o 
  -7   1   6      300.16      293.96      7.43 o 
  -6   1   6        0.74        0.56      1.03 o 
  -5   1   6      135.33      110.13      3.33 o 
  -4   1   6       53.25       40.59      2.26 o 
  -3   1   6      103.16      120.92      3.20 o 
  -2   1   6      263.57      256.89      5.32 o 
  -1   1   6        3.50        5.01      0.93 o 
   0   1   6      364.31      348.18      6.75 o 
   1   1   6        5.46        1.97      0.76 o 
   2   1   6      408.31      423.80      7.27 o 
   3   1   6        9.19        5.42      1.67 o 
   4   1   6       70.78       59.17      5.44 o 
   5   1   6      452.43      479.99     15.54 o 
   6   1   6        4.87        5.48      2.48 o 
   7   1   6       33.10       28.09      4.56 o 
   8   1   6      176.71      183.49      8.58 o 
   9   1   6        1.11       -1.43      3.79 o 
 -11   2   6        0.01        0.23      2.96 o 
 -10   2   6       62.23       81.96      5.78 o 
  -9   2   6      142.71      150.17      6.67 o 
  -8   2   6      113.02      104.24      6.41 o 
  -7   2   6      130.09      130.58      4.06 o 
  -6   2   6       16.50       13.80      1.56 o 
  -5   2   6      360.43      394.62      7.99 o 
  -4   2   6      377.60      430.00      8.31 o 
  -3   2   6        3.95        3.22      0.86 o 
  -2   2   6      118.69       88.62      2.62 o 
  -1   2   6       55.54       46.83      1.85 o 
   0   2   6      182.19      153.52      4.47 o 
   1   2   6      428.73      477.26      9.06 o 
   2   2   6      127.08      119.12      3.51 o 
   3   2   6      108.03       90.07      3.21 o 
   4   2   6      235.10      224.45      8.11 o 
   5   2   6       35.38       24.94      3.06 o 
   6   2   6       21.93       20.29      3.79 o 
   7   2   6       17.68       16.54      3.15 o 
   8   2   6       14.04        8.98      3.55 o 
 -11   3   6       51.29       53.56      5.32 o 
 -10   3   6      122.82      133.92     10.55 o 
  -9   3   6       40.80       26.28      6.81 o 
  -8   3   6       14.71        9.29      2.32 o 
  -7   3   6        3.80        3.93      1.36 o 
  -6   3   6        0.02        0.04      0.99 o 
  -5   3   6      442.95      396.91      8.11 o 
  -4   3   6        0.07       -0.18      0.86 o 
  -3   3   6      293.32      269.68      5.72 o 
  -2   3   6      848.11      878.16     14.95 o 
  -1   3   6      128.21      129.55      3.39 o 
   0   3   6      177.33      160.81      5.41 o 
   1   3   6       43.14       46.62      2.59 o 
   2   3   6       22.28       15.82      1.56 o 
   3   3   6      238.65      225.56      5.62 o 
   4   3   6       90.31       73.05      3.28 o 
   5   3   6       53.70       55.94      4.20 o 
   6   3   6       22.56       16.79      3.73 o 
   7   3   6       31.56       23.55      3.92 o 
   8   3   6       91.81       93.34      6.75 o 
 -11   4   6        0.01        0.26      3.43 o 
 -10   4   6        6.73        5.66      3.18 o 
  -9   4   6       17.82       11.35      2.71 o 
  -8   4   6       49.18       51.31      4.05 o 
  -7   4   6      153.13      147.63      5.38 o 
  -6   4   6       66.85       68.51      5.54 o 
  -5   4   6        1.33       -0.45      0.94 o 
  -4   4   6      505.25      491.17      9.42 o 
  -3   4   6      327.94      331.57     12.05 o 
  -2   4   6        6.87        1.89      0.83 o 
  -1   4   6       13.74       12.35      1.08 o 
   0   4   6       36.65       28.82      1.74 o 
   1   4   6       10.32        7.62      1.92 o 
   2   4   6       16.10        7.94      1.89 o 
   3   4   6      394.51      400.99      8.62 o 
   4   4   6       71.75       58.32      3.12 o 
   5   4   6       43.66       31.03      3.47 o 
   6   4   6       50.00       40.20      4.12 o 
   7   4   6       44.64       45.14      7.31 o 
   8   4   6       50.34       51.17      7.32 o 
 -11   5   6        0.06       -1.50      6.08 o 
 -10   5   6       91.49      107.95     10.57 o 
  -9   5   6       58.40       51.93      7.61 o 
  -8   5   6      226.71      247.00     13.79 o 
  -7   5   6      279.04      269.78      6.70 o 
  -6   5   6      260.32      264.95      6.33 o 
  -5   5   6        2.71        1.72      1.12 o 
  -4   5   6        1.14        0.22      0.89 o 
  -3   5   6      457.48      464.75     11.07 o 
  -2   5   6      215.14      207.80      5.33 o 
  -1   5   6      112.29      109.16      3.39 o 
   0   5   6      471.42      464.38      9.58 o 
   1   5   6      132.31      108.66      3.52 o 
   2   5   6       99.53       76.76      3.98 o 
   3   5   6       82.19       78.39      4.39 o 
   4   5   6       24.80       14.51      2.58 o 
   5   5   6        9.74        5.01      2.55 o 
   6   5   6       17.46       11.20      4.57 o 
   7   5   6       72.72       83.21      6.36 o 
   8   5   6        0.29       -0.72      3.77 o 
 -11   6   6       44.45       32.98      8.23 o 
 -10   6   6       35.34       30.80      7.12 o 
  -9   6   6        7.14        6.48      4.80 o 
  -8   6   6        1.39        0.99      4.24 o 
  -7   6   6        1.60        0.83      1.98 o 
  -6   6   6       27.84       25.71      2.93 o 
  -5   6   6      128.34      113.84      7.86 o 
  -4   6   6      526.61      515.76     17.00 o 
  -3   6   6      124.11      116.11      5.02 o 
  -2   6   6      691.98      664.13     16.02 o 
  -1   6   6        9.75        3.12      1.46 o 
   0   6   6      174.07      165.00      6.07 o 
   1   6   6      102.21       87.17      3.19 o 
   2   6   6      294.08      271.70      6.62 o 
   3   6   6      261.73      242.08      6.31 o 
   4   6   6        2.19       -1.03      2.03 o 
   5   6   6        6.17        8.05      2.66 o 
   6   6   6       51.35       44.67      4.76 o 
   7   6   6      182.81      224.24      9.72 o 
 -10   7   6        0.96        7.91      5.84 o 
  -9   7   6       15.02       19.33      6.11 o 
  -8   7   6       19.06       15.04      3.15 o 
  -7   7   6       42.43       34.86      3.59 o 
  -6   7   6      209.15      199.14      7.48 o 
  -5   7   6      471.01      456.39     16.21 o 
  -4   7   6     1734.99     1695.23     56.57 o 
  -3   7   6      208.46      204.81     14.67 o 
  -2   7   6       29.33       23.42      3.41 o 
  -1   7   6       63.11       66.39      8.27 o 
   0   7   6        1.42        1.17      1.58 o 
   1   7   6       67.38       76.83      5.16 o 
   2   7   6        0.03        1.33      1.80 o 
   3   7   6        0.01        1.43      2.06 o 
   4   7   6       13.01        3.11      3.74 o 
   5   7   6       22.53       18.73      5.40 o 
   6   7   6        0.09       -0.78      4.39 o 
   7   7   6       23.61       35.79      7.97 o 
 -10   8   6        1.45        2.21      5.67 o 
  -9   8   6       14.23       15.36      6.39 o 
  -8   8   6       43.73       35.77      6.12 o 
  -7   8   6       75.29       61.03      4.60 o 
  -6   8   6      264.21      268.56      9.32 o 
  -5   8   6      283.65      273.92     14.34 o 
  -4   8   6      206.48      209.30     12.91 o 
  -3   8   6        0.25        1.55      1.69 o 
  -2   8   6        5.59        6.68      2.01 o 
  -1   8   6        3.41        2.00      1.79 o 
   0   8   6       48.24       69.40      7.04 o 
   1   8   6       26.04       30.29      3.18 o 
   2   8   6        5.59        2.84      2.01 o 
   3   8   6        4.21        1.37      2.30 o 
   4   8   6        0.46        1.02      3.97 o 
   5   8   6        4.82        4.33      3.38 o 
   6   8   6       28.57       29.76      7.69 o 
  -9   9   6        8.64        4.69      5.65 o 
  -8   9   6       28.01       30.61      4.02 o 
  -7   9   6       52.42       43.91      4.35 o 
  -6   9   6      110.07      114.07      6.08 o 
  -5   9   6      168.75      164.95      7.12 o 
  -4   9   6      118.41      114.01      5.82 o 
  -3   9   6        3.77       -0.47      1.77 o 
  -2   9   6        7.60        0.88      1.96 o 
  -1   9   6        0.03       -0.72      1.77 o 
   0   9   6       55.58       42.78      3.92 o 
   1   9   6       19.72       14.24      2.82 o 
   2   9   6        4.80        6.44      2.65 o 
   3   9   6       22.95       18.63      3.22 o 
   4   9   6       25.26       13.48      4.82 o 
   5   9   6       48.23       52.91      7.90 o 
  -9  10   6       57.87       70.81     10.04 o 
  -8  10   6       83.92       93.10      6.39 o 
  -7  10   6      144.63      131.81      7.12 o 
  -6  10   6       49.79       52.04      4.72 o 
  -5  10   6        0.09       -4.31      2.17 o 
  -4  10   6       14.41       11.63      4.05 o 
  -3  10   6       51.15       35.79      3.96 o 
  -2  10   6        2.36        2.76      2.11 o 
  -1  10   6        0.55       -2.08      2.09 o 
   0  10   6       62.87       64.74      4.95 o 
   1  10   6      108.11      107.31      6.00 o 
   2  10   6       62.15       64.62      6.38 o 
   3  10   6       48.01       42.26      7.30 o 
   4  10   6        0.06       -1.67      4.76 o 
   5  10   6       57.07       40.11      7.99 o 
  -8  11   6       16.17       14.64      6.27 o 
  -7  11   6       12.15        9.24      3.40 o 
  -6  11   6        2.94        1.28      2.90 o 
  -5  11   6        4.21        4.48      2.95 o 
  -4  11   6       34.65       24.40      4.14 o 
  -3  11   6        2.75        1.83      2.45 o 
  -2  11   6        8.92       10.52      3.00 o 
  -1  11   6      132.58      152.99      9.31 o 
   0  11   6      121.28      121.40      6.62 o 
   1  11   6       96.96      115.33      6.70 o 
   2  11   6       10.16       10.34      3.21 o 
   3  11   6        0.55        0.12      5.27 o 
  -7  12   6       60.27       67.46      6.06 o 
  -6  12   6       79.94       89.95      6.67 o 
  -5  12   6       23.65       22.68      3.98 o 
  -4  12   6      130.91      146.39      7.86 o 
  -3  12   6       23.38       24.38      4.02 o 
  -2  12   6       80.33       92.74      6.32 o 
  -1  12   6        0.04        2.62      2.96 o 
   0  12   6       24.96       30.64      4.31 o 
   1  12   6        0.39       -2.23      3.21 o 
   2  12   6       11.77        6.78      3.68 o 
  -5  13   6        0.00       -7.00      5.75 o 
  -4  13   6        8.51        1.29      3.31 o 
  -3  13   6       47.54       43.69      5.29 o 
  -2  13   6        4.19        1.84      3.55 o 
  -1  13   6        1.98        3.17      5.28 o 
   0  13   6       23.62       30.98      4.76 o 
  -3 -13   7       23.07       35.52      6.49 o 
  -2 -13   7        4.92       13.90      4.72 o 
  -1 -13   7       34.30       36.14      6.41 o 
   0 -13   7        2.57        2.15      4.34 o 
   1 -13   7       50.99       44.35      6.63 o 
   2 -13   7       34.16       24.54      6.23 o 
   3 -13   7        8.06        9.10      5.21 o 
  -4 -12   7       30.17       37.26      5.87 o 
  -3 -12   7       13.19       17.09      4.74 o 
  -2 -12   7       12.27        8.96      4.17 o 
  -1 -12   7        9.78       11.24      4.17 o 
   0 -12   7       43.28       34.81      5.90 o 
   1 -12   7       50.52       47.06      6.50 o 
   2 -12   7       23.05       20.95      5.42 o 
   3 -12   7       28.99       19.08      5.49 o 
   4 -12   7       33.40       37.23      6.97 o 
  -6 -11   7        0.20        4.27      4.94 o 
  -5 -11   7        2.29        3.94      4.10 o 
  -4 -11   7       30.76       23.86      3.38 o 
  -3 -11   7      146.64      161.47     12.49 o 
  -2 -11   7       69.66       73.64     10.12 o 
  -1 -11   7       89.88       94.23     10.60 o 
   0 -11   7        0.15       -0.71      2.28 o 
   1 -11   7       20.82       18.38      4.64 o 
   2 -11   7       33.22       32.83      5.34 o 
   3 -11   7       67.12       81.69      8.22 o 
   4 -11   7       25.07       27.27      5.64 o 
   5 -11   7       44.12       52.84      7.32 o 
  -7 -10   7      163.61      184.70     11.40 o 
  -6 -10   7       21.74       20.52      4.78 o 
  -5 -10   7       94.45      123.21      9.42 o 
  -4 -10   7      117.89      112.58      9.04 o 
  -3 -10   7       93.38      111.96      5.44 o 
  -2 -10   7       73.92       75.78      7.38 o 
  -1 -10   7      225.75      209.00      7.57 o 
   0 -10   7       22.14       21.24      6.85 o 
   1 -10   7       11.83       10.37      2.49 o 
   2 -10   7       19.24       17.61      3.46 o 
   3 -10   7        0.14       -2.89      2.35 o 
   4 -10   7       10.31        6.84      4.79 o 
   5 -10   7        1.84       -0.78      2.96 o 
   6 -10   7       10.00        8.09      5.47 o 
  -8  -9   7      114.87      124.97     10.10 o 
  -7  -9   7       53.94       68.39      7.43 o 
  -6  -9   7       73.03       73.97      7.34 o 
  -5  -9   7       63.48       70.56      4.69 o 
  -4  -9   7        0.09       -0.52      2.10 o 
  -3  -9   7       11.84        6.03      2.13 o 
  -2  -9   7        2.93        1.61      1.82 o 
  -1  -9   7        2.69        0.67      1.93 o 
   0  -9   7      184.49      183.61      6.80 o 
   1  -9   7        0.01        0.58      2.23 o 
   2  -9   7       30.35       21.95      6.55 o 
   3  -9   7       30.86       29.55      4.65 o 
   4  -9   7        6.96        2.36      2.38 o 
   5  -9   7        0.25       -1.01      2.42 o 
   6  -9   7      149.49      167.32      7.47 o 
   7  -9   7       58.12       62.42      7.95 o 
  -9  -8   7       35.43       34.23      4.90 o 
  -8  -8   7       71.54       74.04     12.92 o 
  -7  -8   7        3.88       -1.89      2.54 o 
  -6  -8   7        1.72        0.84      3.87 o 
  -5  -8   7       20.36       12.38      2.04 o 
  -4  -8   7       62.14       47.85      5.19 o 
  -3  -8   7        0.39        0.21      1.57 o 
  -2  -8   7      617.22      630.32     15.26 o 
  -1  -8   7       73.36       71.52      4.50 o 
   0  -8   7       59.34       55.17      4.45 o 
   1  -8   7       63.88       62.70      5.77 o 
   2  -8   7       97.09       87.27      4.62 o 
   3  -8   7       65.85       69.62      6.04 o 
   4  -8   7        1.32        1.98      2.00 o 
   5  -8   7        2.27        1.18      2.30 o 
   6  -8   7       39.19       28.60      5.21 o 
   7  -8   7        5.50        3.79      4.41 o 
  -9  -7   7       38.40       42.89      5.08 o 
  -8  -7   7        0.21        3.36      2.78 o 
  -7  -7   7        1.84        4.04      2.60 o 
  -6  -7   7       98.13       76.58      5.02 o 
  -5  -7   7        0.01        1.68      1.57 o 
  -4  -7   7      220.72      231.70      6.14 o 
  -3  -7   7        3.61        0.84      1.32 o 
  -2  -7   7      440.31      426.17     14.25 o 
  -1  -7   7      501.90      515.03     15.47 o 
   0  -7   7        0.87        1.31      1.40 o 
   1  -7   7      390.17      396.31     10.75 o 
   2  -7   7        4.05       -0.66      1.59 o 
   3  -7   7      110.97      105.74      4.97 o 
   4  -7   7       19.40       18.14      2.74 o 
   5  -7   7       48.47       39.09      3.73 o 
   6  -7   7      260.16      292.67      9.81 o 
   7  -7   7        4.52        0.80      3.96 o 
   8  -7   7      224.88      242.55     10.08 o 
 -10  -6   7       33.16       31.90      4.96 o 
  -9  -6   7       34.94       39.39      4.57 o 
  -8  -6   7        9.45        6.66      2.94 o 
  -7  -6   7        1.83       -0.38      2.32 o 
  -6  -6   7        0.01        2.09      1.97 o 
  -5  -6   7       13.13        7.76      1.59 o 
  -4  -6   7       33.38       29.92      4.91 o 
  -3  -6   7        0.76        0.79      1.13 o 
  -2  -6   7      287.14      235.35      5.62 o 
  -1  -6   7        3.70        2.59      1.33 o 
   0  -6   7        6.39        3.27      1.42 o 
   1  -6   7       99.91       87.44      6.46 o 
   2  -6   7      286.26      266.18      8.09 o 
   3  -6   7      171.30      176.92      8.20 o 
   4  -6   7        1.14       -0.62      1.71 o 
   5  -6   7        7.99        5.46      2.13 o 
   6  -6   7       28.46       27.27      4.53 o 
   7  -6   7      133.31      134.90      9.82 o 
   8  -6   7        3.95        5.83      5.20 o 
 -10  -5   7        0.40        0.89      3.37 o 
  -9  -5   7        0.00        0.19      2.70 o 
  -8  -5   7        4.09        0.44      2.27 o 
  -7  -5   7      219.55      256.38      8.90 o 
  -6  -5   7        0.25       -0.35      1.76 o 
  -5  -5   7      187.57      185.48      6.17 o 
  -4  -5   7      290.64      275.28      6.46 o 
  -3  -5   7        1.06        1.79      1.08 o 
  -2  -5   7     1167.49     1263.45     21.23 o 
  -1  -5   7      281.47      258.62      5.56 o 
   0  -5   7       66.33       57.29      7.76 o 
   1  -5   7     1713.72     1744.17     37.19 o 
   2  -5   7        6.87        4.18      1.55 o 
   3  -5   7       20.17       17.58      4.26 o 
   4  -5   7       17.63       16.13      2.49 o 
   5  -5   7       18.68       12.47      2.46 o 
   6  -5   7        8.64        4.24      3.51 o 
   7  -5   7        1.74       -4.06      3.66 o 
   8  -5   7       41.30       31.25      6.51 o 
 -10  -4   7       53.27       41.93      7.68 o 
  -9  -4   7      106.55      114.97      6.36 o 
  -8  -4   7      280.25      276.73     11.68 o 
  -7  -4   7      279.33      276.54      9.16 o 
  -6  -4   7      227.56      236.87      9.41 o 
  -5  -4   7      327.97      310.37      8.27 o 
  -4  -4   7      764.13      756.18     13.73 o 
  -3  -4   7       47.15       35.73      2.40 o 
  -2  -4   7        6.28        2.25      0.91 o 
  -1  -4   7      221.57      217.37      6.53 o 
   0  -4   7     1225.76     1322.10     27.05 o 
   1  -4   7        5.21        2.62      1.32 o 
   2  -4   7       36.13       29.27      4.19 o 
   3  -4   7       58.98       48.28      3.38 o 
   4  -4   7       39.26       20.34      2.44 o 
   5  -4   7      362.71      374.49     30.05 o 
   6  -4   7       44.19       44.74      6.09 o 
   7  -4   7      103.76      128.31     10.54 o 
   8  -4   7        2.39        4.29      4.74 o 
 -11  -3   7        0.06        1.63      7.66 o 
 -10  -3   7      109.08      114.48      7.10 o 
  -9  -3   7      142.15      145.11     17.68 o 
  -8  -3   7       47.14       33.21      3.95 o 
  -7  -3   7        0.73       -0.29      1.73 o 
  -6  -3   7      747.98      798.37     14.74 o 
  -5  -3   7       24.50       19.31      1.73 o 
  -4  -3   7       94.32       76.78      2.82 o 
  -3  -3   7        6.64        0.76      0.85 o 
  -2  -3   7       10.44       10.09      1.03 o 
  -1  -3   7      121.62       95.19      3.75 o 
   0  -3   7       30.75       16.09      1.85 o 
   1  -3   7     1045.38     1057.83     22.16 o 
   2  -3   7       29.86       22.78      1.66 o 
   3  -3   7     1667.54     1716.85     24.70 o 
   4  -3   7        0.02       -0.76      1.83 o 
   5  -3   7       47.93       30.54      3.29 o 
   6  -3   7        2.67        1.06      3.03 o 
   7  -3   7       20.52       16.43      4.57 o 
   8  -3   7       17.79       11.11      4.87 o 
 -11  -2   7       23.81       25.25      4.40 o 
 -10  -2   7       37.28       38.73      4.51 o 
  -9  -2   7        0.54        0.70      2.39 o 
  -8  -2   7       10.85        9.75      2.55 o 
  -7  -2   7       72.96       69.87      4.59 o 
  -6  -2   7     1377.78     1483.97     25.00 o 
  -5  -2   7     1860.94     2020.19     32.89 o 
  -4  -2   7      724.90      702.20     12.66 o 
  -3  -2   7      128.06      105.25      3.08 o 
  -2  -2   7      290.84      235.01      4.96 o 
  -1  -2   7      257.20      254.14      6.93 o 
   0  -2   7      451.20      476.81     30.48 o 
   1  -2   7      640.91      619.87     11.09 o 
   2  -2   7      193.09      187.21      4.63 o 
   3  -2   7      805.76      821.60     14.91 o 
   4  -2   7      165.38      124.48      6.93 o 
   5  -2   7       55.61       51.79      3.05 o 
   6  -2   7       42.58       31.09      3.59 o 
   7  -2   7        1.27       -0.13      3.39 o 
   8  -2   7        3.96        1.57      4.30 o 
 -11  -1   7       17.57       14.52      3.76 o 
 -10  -1   7        0.05       -5.78      2.89 o 
  -9  -1   7      164.09      175.16      7.48 o 
  -8  -1   7      258.33      254.25      8.81 o 
  -7  -1   7      631.33      653.33     23.30 o 
  -6  -1   7      746.21      788.62     14.58 o 
  -5  -1   7      283.70      272.08      7.95 o 
  -4  -1   7      113.64      118.79      3.46 o 
  -3  -1   7      307.45      311.61      6.40 o 
  -2  -1   7      634.11      754.42     17.48 o 
  -1  -1   7     1446.43     1601.96     31.61 o 
   0  -1   7      854.75      938.45     15.80 o 
   1  -1   7      298.21      273.47      6.59 o 
   2  -1   7        5.41        2.62      0.90 o 
   3  -1   7        0.70       -0.24      1.10 o 
   4  -1   7       48.09       31.19      2.28 o 
   5  -1   7       89.43       76.49      5.04 o 
   6  -1   7      110.35      120.88      6.30 o 
   7  -1   7       19.06       17.03      3.41 o 
   8  -1   7       14.92        8.65      4.37 o 
 -11   0   7        4.66        5.40      3.38 o 
 -10   0   7        7.58        7.57      3.04 o 
  -9   0   7       20.13       14.41      3.49 o 
  -8   0   7       17.13       14.64      2.75 o 
  -7   0   7       40.38       27.00      4.94 o 
  -6   0   7      302.79      291.22      6.66 o 
  -5   0   7       57.98       54.43      2.44 o 
  -4   0   7      107.73      104.71      3.20 o 
  -3   0   7      402.01      449.13      8.51 o 
  -2   0   7      458.66      530.51      9.66 o 
  -1   0   7       71.66       95.21      3.93 o 
   0   0   7       14.85       15.21      1.69 o 
   1   0   7        0.78        0.19      0.87 o 
   2   0   7       87.11       75.26      2.77 o 
   3   0   7     1067.91     1099.62     23.42 o 
   4   0   7      778.11      732.25     27.61 o 
   5   0   7      153.10      163.37      5.02 o 
   6   0   7      135.43      119.98      5.97 o 
   7   0   7        0.53       -0.99      2.54 o 
   8   0   7       40.66       43.74      5.30 o 
 -11   1   7        7.41        5.72      3.40 o 
 -10   1   7       23.75       16.39      3.29 o 
  -9   1   7       77.29       65.62      5.21 o 
  -8   1   7       58.99       52.38      5.34 o 
  -7   1   7        4.10        1.21      1.29 o 
  -6   1   7      187.30      167.37      4.60 o 
  -5   1   7      205.51      178.71      6.10 o 
  -4   1   7       29.82       17.28      1.48 o 
  -3   1   7      433.83      410.80      8.01 o 
  -2   1   7      682.66      709.49     14.75 o 
  -1   1   7       33.24       30.23      1.91 o 
   0   1   7       26.08       17.65      1.82 o 
   1   1   7      176.28      137.95      3.73 o 
   2   1   7        0.17        0.09      0.97 o 
   3   1   7      138.28      133.67      4.12 o 
   4   1   7       17.68        9.89      1.65 o 
   5   1   7        0.98       -0.08      1.80 o 
   6   1   7       68.81       71.74      5.10 o 
   7   1   7       26.80       22.09      3.79 o 
   8   1   7        8.47        5.49      3.83 o 
 -11   2   7       59.36       53.48      5.20 o 
 -10   2   7       14.68       18.70      4.10 o 
  -9   2   7       13.29       10.06      2.73 o 
  -8   2   7      176.13      191.94      7.32 o 
  -7   2   7      159.93      147.56      4.47 o 
  -6   2   7       77.82       77.94      3.09 o 
  -5   2   7      436.36      434.47      8.77 o 
  -4   2   7      899.15      929.47     16.15 o 
  -3   2   7       23.06       19.62      2.28 o 
  -2   2   7      182.45      165.44      4.10 o 
  -1   2   7       26.47       17.94      1.40 o 
   0   2   7       40.11       34.90      1.86 o 
   1   2   7      679.49      638.99     11.72 o 
   2   2   7      281.44      288.13      6.56 o 
   3   2   7       65.94       55.27      2.86 o 
   4   2   7      101.23       78.63      4.42 o 
   5   2   7       12.62       14.19      2.71 o 
   6   2   7       98.50       93.75      9.54 o 
   7   2   7       17.82       22.36      4.52 o 
   8   2   7       16.96       16.34      4.02 o 
 -11   3   7       14.08       11.07      3.44 o 
 -10   3   7       65.55       74.26      5.51 o 
  -9   3   7      100.70       91.13      5.33 o 
  -8   3   7       22.81       27.31      3.19 o 
  -7   3   7      153.78      151.30      4.84 o 
  -6   3   7       14.62        9.75      1.51 o 
  -5   3   7      140.07      128.83      3.89 o 
  -4   3   7      105.74      101.58      3.24 o 
  -3   3   7      174.92      162.62      6.08 o 
  -2   3   7       45.50       37.61      2.58 o 
  -1   3   7      324.82      313.32      6.55 o 
   0   3   7        7.13        2.50      0.93 o 
   1   3   7       89.00       76.26      3.13 o 
   2   3   7        0.58        0.14      1.07 o 
   3   3   7      341.52      359.81      8.03 o 
   4   3   7      203.58      181.60      5.34 o 
   5   3   7       20.59       20.92      3.06 o 
   6   3   7       19.98       19.16      4.77 o 
   7   3   7        0.00        1.48      3.12 o 
   8   3   7       28.66       26.49      7.67 o 
 -11   4   7        6.04        2.10      6.05 o 
 -10   4   7        7.22        7.79      3.24 o 
  -9   4   7       15.04       12.45      2.96 o 
  -8   4   7       15.00       13.69      2.67 o 
  -7   4   7       24.03       15.71      1.96 o 
  -6   4   7      123.10      126.16      3.99 o 
  -5   4   7       47.54       41.62      2.37 o 
  -4   4   7      999.03     1059.22     18.29 o 
  -3   4   7      336.10      326.67      6.86 o 
  -2   4   7      473.06      472.55      9.10 o 
  -1   4   7      194.83      185.53      5.55 o 
   0   4   7       25.56       21.03      1.68 o 
   1   4   7      342.01      297.69      7.49 o 
   2   4   7      525.40      526.93     10.59 o 
   3   4   7      296.69      264.17     10.47 o 
   4   4   7       31.59       19.24      2.17 o 
   5   4   7        4.87        2.71      4.72 o 
   6   4   7       18.00       11.97      3.32 o 
   7   4   7      100.32      119.85      7.53 o 
 -11   5   7        6.78        9.81      6.97 o 
 -10   5   7       56.50       57.43      8.66 o 
  -9   5   7      100.21       96.78      9.64 o 
  -8   5   7      167.44      181.49     11.57 o 
  -7   5   7      318.27      331.35     10.10 o 
  -6   5   7      262.13      242.09      8.07 o 
  -5   5   7       79.39       61.38      3.94 o 
  -4   5   7      503.54      459.45     20.09 o 
  -3   5   7        1.56        1.62      1.46 o 
  -2   5   7      200.82      180.50      4.49 o 
  -1   5   7      795.19      804.46     14.39 o 
   0   5   7      189.13      173.93      4.61 o 
   1   5   7        0.67        0.72      1.16 o 
   2   5   7      145.15      138.44      8.00 o 
   3   5   7       85.20       83.28      3.91 o 
   4   5   7       80.30       61.24      5.10 o 
   5   5   7       45.61       37.62      4.05 o 
   6   5   7       93.67      100.50     10.24 o 
   7   5   7       50.32       49.89      5.41 o 
 -10   6   7       16.39        8.85      5.70 o 
  -9   6   7       99.10      101.75     10.37 o 
  -8   6   7      275.19      274.31     12.00 o 
  -7   6   7       74.56       65.98      4.62 o 
  -6   6   7       90.17       73.16      4.56 o 
  -5   6   7      410.41      397.94     11.34 o 
  -4   6   7      240.88      238.53      7.99 o 
  -3   6   7        0.87       -1.29      2.61 o 
  -2   6   7       82.05       56.07      3.77 o 
  -1   6   7      211.04      175.59      6.47 o 
   0   6   7      208.26      211.88      7.22 o 
   1   6   7      106.09      100.22      4.75 o 
   2   6   7      211.53      176.81      5.21 o 
   3   6   7        0.07       -0.83      1.54 o 
   4   6   7       10.97        5.33      2.48 o 
   5   6   7        0.00        1.92      2.71 o 
   6   6   7        3.53        4.72      3.31 o 
   7   6   7        0.96        4.93      7.11 o 
 -10   7   7       14.20        8.59      6.32 o 
  -9   7   7       19.15       14.39      5.55 o 
  -8   7   7        0.44       -1.52      4.15 o 
  -7   7   7        2.96        1.60      2.54 o 
  -6   7   7       39.02       26.64      3.28 o 
  -5   7   7      139.08      135.93      6.06 o 
  -4   7   7      212.86      189.36      7.17 o 
  -3   7   7       79.18       76.44      4.69 o 
  -2   7   7       29.67       25.19      2.95 o 
  -1   7   7        4.42        5.20      2.57 o 
   0   7   7      190.23      157.95      7.60 o 
   1   7   7      187.86      157.51      6.41 o 
   2   7   7        4.10        5.68      2.28 o 
   3   7   7        4.58        5.72      2.34 o 
   4   7   7        4.85        5.53      4.01 o 
   5   7   7       21.39       28.93      6.29 o 
   6   7   7      168.84      184.55     13.55 o 
 -10   8   7        5.56        6.10      6.36 o 
  -9   8   7       24.53       24.08      6.48 o 
  -8   8   7        0.10       -2.44      3.25 o 
  -7   8   7      167.02      166.85     10.67 o 
  -6   8   7       99.03       78.27      7.93 o 
  -5   8   7        2.47        6.75      2.49 o 
  -4   8   7        0.00        0.21      1.99 o 
  -3   8   7       63.44       51.62      4.14 o 
  -2   8   7       24.16       15.57      2.62 o 
  -1   8   7       11.52        9.64      2.31 o 
   0   8   7      130.61      127.31      7.43 o 
   1   8   7      287.02      292.98      9.68 o 
   2   8   7      159.59      151.39      6.71 o 
   3   8   7       14.90       12.53      3.45 o 
   4   8   7       19.48       15.99      5.34 o 
   5   8   7        0.75        2.35      5.00 o 
  -9   9   7       27.74       25.70      6.79 o 
  -8   9   7       16.00        9.24      3.34 o 
  -7   9   7        5.52        4.56      2.87 o 
  -6   9   7       14.94        9.21      2.88 o 
  -5   9   7        0.91       -0.51      2.23 o 
  -4   9   7       33.16       28.99      4.54 o 
  -3   9   7       11.28        7.17      2.41 o 
  -2   9   7       17.99       13.99      2.89 o 
  -1   9   7      132.58      138.73      9.34 o 
   0   9   7      142.41      133.08      6.41 o 
   1   9   7       29.38       20.94      3.27 o 
   2   9   7        4.26       -1.56      2.34 o 
   3   9   7       13.62       12.53      5.21 o 
   4   9   7       22.16       16.01      5.75 o 
   5   9   7       11.65       13.88      4.35 o 
  -8  10   7       22.15       24.81      4.32 o 
  -7  10   7        4.94        3.35      3.02 o 
  -6  10   7       59.68       68.61     10.10 o 
  -5  10   7        7.88        6.40      2.80 o 
  -4  10   7       26.36       22.28      3.65 o 
  -3  10   7       36.58       27.47      3.74 o 
  -2  10   7       19.79       17.97      3.26 o 
  -1  10   7        2.85        3.48      2.65 o 
   0  10   7       48.86       46.66      9.77 o 
   1  10   7        0.29       -1.66      2.51 o 
   2  10   7        5.92        0.36      2.88 o 
   3  10   7      106.39      114.43     10.85 o 
   4  10   7       54.61       75.23      9.56 o 
  -7  11   7       30.76       27.94      5.13 o 
  -6  11   7        1.22        2.72      3.20 o 
  -5  11   7       11.50        8.30      3.14 o 
  -4  11   7        0.89        1.45      3.35 o 
  -3  11   7       70.36       69.84      5.39 o 
  -2  11   7       32.29       23.74      3.65 o 
  -1  11   7       40.57       36.38      5.45 o 
   0  11   7       42.26       32.84      8.97 o 
   1  11   7       94.79      103.47      6.63 o 
   2  11   7      127.61      135.51     12.44 o 
   3  11   7        3.89        2.84      5.66 o 
  -6  12   7       13.08       11.68      4.03 o 
  -5  12   7       18.72       13.41      3.68 o 
  -4  12   7      153.35      157.60      8.16 o 
  -3  12   7        0.04        4.08      3.15 o 
  -2  12   7       58.01       69.72      7.41 o 
  -1  12   7       17.43       14.63      3.74 o 
   0  12   7       25.87       18.87      3.89 o 
   1  12   7       24.53       28.29      4.57 o 
  -4  13   7       46.17       47.48      5.40 o 
  -3  13   7      160.24      187.30      9.11 o 
  -2  13   7        2.95        2.94      3.44 o 
  -1  13   7        8.36       13.13      4.07 o 
  -3 -13   8       11.54       13.96      5.61 o 
  -2 -13   8        5.65        6.22      4.74 o 
  -1 -13   8      139.32      161.68     11.49 o 
   0 -13   8        0.05       -0.08      4.88 o 
   1 -13   8      111.88      151.80     12.10 o 
   2 -13   8       56.40       55.16      8.13 o 
  -4 -12   8       18.14       13.58      5.19 o 
  -3 -12   8       61.23       61.10      7.38 o 
  -2 -12   8       34.19       31.54      5.50 o 
  -1 -12   8       94.92       94.76      8.77 o 
   0 -12   8       29.47       30.79      5.59 o 
   1 -12   8       65.43       57.26      7.40 o 
   2 -12   8       15.04        6.72      4.72 o 
   3 -12   8       18.50       12.96      5.49 o 
  -6 -11   8       42.61       34.74      6.55 o 
  -5 -11   8        2.78        3.25      4.10 o 
  -4 -11   8        4.58        4.55      2.72 o 
  -3 -11   8       16.76        7.98      2.80 o 
  -2 -11   8        3.57        2.14      2.42 o 
  -1 -11   8      108.20       99.36      8.42 o 
   0 -11   8       39.75       39.62      6.78 o 
   1 -11   8      234.34      255.45      9.21 o 
   2 -11   8       78.42       76.77      5.35 o 
   3 -11   8      157.83      164.59     10.80 o 
   4 -11   8      132.56      147.37     10.65 o 
   5 -11   8      164.71      183.45     12.11 o 
  -7 -10   8       67.04       74.35      8.18 o 
  -6 -10   8        3.33        5.74      4.31 o 
  -5 -10   8        2.31       -3.63      3.32 o 
  -4 -10   8       80.66       72.54      4.98 o 
  -3 -10   8      270.91      289.94      9.63 o 
  -2 -10   8      384.23      371.96     11.18 o 
  -1 -10   8      470.68      492.62     19.17 o 
   0 -10   8       78.04       77.30      7.34 o 
   1 -10   8      151.41      159.44      6.74 o 
   2 -10   8       57.75       47.44      4.17 o 
   3 -10   8       15.76       13.12      3.02 o 
   4 -10   8        0.96       -1.61      2.59 o 
   5 -10   8       16.15        7.84      3.99 o 
  -8  -9   8        1.33       -4.07      4.33 o 
  -7  -9   8        5.23        9.28      4.67 o 
  -6  -9   8        7.09        4.76      3.76 o 
  -5  -9   8      100.39       92.69      5.18 o 
  -4  -9   8      208.64      204.43      7.58 o 
  -3  -9   8      151.49      136.49      7.52 o 
  -2  -9   8      168.20      132.15      5.88 o 
  -1  -9   8      182.94      192.17      7.17 o 
   0  -9   8        0.97        0.08      2.73 o 
   1  -9   8        2.41        0.23      2.00 o 
   2  -9   8       26.51       28.29      3.39 o 
   3  -9   8      245.50      240.55      8.65 o 
   4  -9   8      206.63      212.80      8.22 o 
   5  -9   8      144.19      146.80      6.95 o 
   6  -9   8      150.94      162.07      7.59 o 
  -8  -8   8        7.06        1.22      3.98 o 
  -7  -8   8        0.02        1.79      3.50 o 
  -6  -8   8       18.74       15.45      4.26 o 
  -5  -8   8        3.30        0.29      2.02 o 
  -4  -8   8       19.03       20.54      3.44 o 
  -3  -8   8       15.46       13.56      2.45 o 
  -2  -8   8        4.71        1.73      1.70 o 
  -1  -8   8      172.21      169.23      6.50 o 
   0  -8   8       31.89       27.38      7.14 o 
   1  -8   8      203.62      173.65     17.04 o 
   2  -8   8      243.21      253.70      8.48 o 
   3  -8   8      188.52      190.14     10.48 o 
   4  -8   8       90.95       78.18     10.20 o 
   5  -8   8        1.62        3.44      4.40 o 
   6  -8   8       49.17       46.01      6.42 o 
   7  -8   8      115.87      115.42     10.56 o 
  -9  -7   8        0.11        1.99      3.39 o 
  -8  -7   8        3.58       -0.90      2.97 o 
  -7  -7   8      107.60      107.71      6.35 o 
  -6  -7   8       95.26       67.13      6.71 o 
  -5  -7   8       31.83       26.97      2.98 o 
  -4  -7   8        0.42        1.93      1.72 o 
  -3  -7   8       18.30        9.40      2.11 o 
  -2  -7   8      298.35      293.10      8.86 o 
  -1  -7   8       32.41       30.31      7.71 o 
   0  -7   8       26.65       18.41      2.46 o 
   1  -7   8      505.69      480.39     17.62 o 
   2  -7   8      129.51      117.13      5.45 o 
   3  -7   8       14.20        9.25      2.67 o 
   4  -7   8        0.94        1.56      2.12 o 
   5  -7   8       28.11       19.21      3.22 o 
   6  -7   8       27.27       17.09      4.38 o 
   7  -7   8        0.17       -0.38      4.47 o 
 -10  -6   8       38.50       38.89      5.16 o 
  -9  -6   8       75.33       78.91      7.39 o 
  -8  -6   8      165.23      178.21      7.86 o 
  -7  -6   8       17.55       16.88      2.91 o 
  -6  -6   8       20.28       16.00      2.81 o 
  -5  -6   8        0.79       -0.76      1.49 o 
  -4  -6   8       28.22       21.11      4.74 o 
  -3  -6   8      200.62      175.76      6.25 o 
  -2  -6   8       41.03       42.26      3.20 o 
  -1  -6   8       43.68       36.30      4.09 o 
   0  -6   8      440.78      415.16     11.04 o 
   1  -6   8      125.12       92.01      4.49 o 
   2  -6   8      136.81      138.63      5.66 o 
   3  -6   8      277.82      264.89      8.53 o 
   4  -6   8      327.16      344.11     10.40 o 
   5  -6   8      201.70      223.19      8.13 o 
   6  -6   8       66.12       69.61      7.38 o 
   7  -6   8      141.30      161.20     11.11 o 
 -10  -5   8       17.04       16.98      4.16 o 
  -9  -5   8       68.15       71.07      5.57 o 
  -8  -5   8       35.58       25.49      5.45 o 
  -7  -5   8       22.92       15.48      2.87 o 
  -6  -5   8      124.54      122.08      5.27 o 
  -5  -5   8       93.03       83.14      3.38 o 
  -4  -5   8        5.05        3.94      1.36 o 
  -3  -5   8      628.17      574.89     19.29 o 
  -2  -5   8       80.65       71.04      6.26 o 
  -1  -5   8      153.60      133.12      5.11 o 
   0  -5   8       18.30       15.09      2.11 o 
   1  -5   8     1214.57     1245.41     26.43 o 
   2  -5   8      365.03      366.14     16.45 o 
   3  -5   8       88.75       83.38      5.67 o 
   4  -5   8       11.76        8.39      2.25 o 
   5  -5   8       12.62        5.42      2.90 o 
   6  -5   8       12.72       13.70      4.01 o 
   7  -5   8        0.82       -1.29      3.92 o 
   8  -5   8        1.54        3.84      5.11 o 
 -10  -4   8        2.29        1.90      3.22 o 
  -9  -4   8       33.22       32.36      4.57 o 
  -8  -4   8      133.42      145.20      6.71 o 
  -7  -4   8       55.38       66.03      4.60 o 
  -6  -4   8      323.97      347.26      8.03 o 
  -5  -4   8      317.70      298.05      7.01 o 
  -4  -4   8        0.98        0.82      1.21 o 
  -3  -4   8        0.86       -0.46      0.99 o 
  -2  -4   8       14.34       10.51      1.69 o 
  -1  -4   8       37.07       29.64      2.54 o 
   0  -4   8      655.19      677.49     15.60 o 
   1  -4   8       60.19       49.39      3.28 o 
   2  -4   8       20.31        9.16      2.30 o 
   3  -4   8       33.17       25.12      2.75 o 
   4  -4   8      125.03      124.65      5.46 o 
   5  -4   8       41.92       31.00      4.52 o 
   6  -4   8      117.63      123.16     10.03 o 
   7  -4   8      240.13      304.81     15.89 o 
   8  -4   8       62.61       68.31      8.96 o 
 -11  -3   8       50.37       61.00      7.47 o 
 -10  -3   8       55.75       62.04      5.57 o 
  -9  -3   8      202.90      230.42      8.99 o 
  -8  -3   8      121.58      103.23      5.63 o 
  -7  -3   8      106.23      115.53      5.50 o 
  -6  -3   8      393.70      398.57      8.72 o 
  -5  -3   8      174.94      154.80      4.52 o 
  -4  -3   8      360.76      358.72      7.59 o 
  -3  -3   8        8.91        5.90      1.13 o 
  -2  -3   8       33.25       39.05      2.81 o 
  -1  -3   8       37.73       30.12      3.20 o 
   0  -3   8      134.95      121.41      5.81 o 
   1  -3   8      868.07      904.97     19.79 o 
   2  -3   8      812.06      810.69     18.28 o 
   3  -3   8       16.32        8.50      1.99 o 
   4  -3   8      257.85      253.99      8.15 o 
   5  -3   8      364.23      376.60     10.85 o 
   6  -3   8      193.75      213.41     12.36 o 
   7  -3   8       15.51       22.95      5.89 o 
   8  -3   8        2.62       -5.46      4.83 o 
 -11  -2   8       19.08       17.41      4.18 o 
 -10  -2   8       64.54       65.97      5.45 o 
  -9  -2   8       25.53       21.27      3.55 o 
  -8  -2   8       20.40       15.11      2.83 o 
  -7  -2   8      430.00      435.66     12.16 o 
  -6  -2   8      317.79      318.56      8.65 o 
  -5  -2   8      164.64      164.77      7.82 o 
  -4  -2   8       71.22       62.62      2.60 o 
  -3  -2   8       13.48        3.76      1.01 o 
  -2  -2   8       21.17       15.64      1.82 o 
  -1  -2   8     1206.05     1274.01     41.88 o 
   0  -2   8      996.03     1045.50     22.08 o 
   1  -2   8       75.32       62.89      9.83 o 
   2  -2   8      705.63      701.71     35.22 o 
   3  -2   8     1033.01     1087.99     23.50 o 
   4  -2   8      120.70       84.19     17.47 o 
   5  -2   8        0.05       -2.14      1.78 o 
   6  -2   8       17.19        9.68      3.47 o 
   7  -2   8       46.02       29.20      6.12 o 
   8  -2   8      174.40      190.61     13.05 o 
 -11  -1   8        3.35        3.68      4.10 o 
 -10  -1   8        0.02       -2.43      2.82 o 
  -9  -1   8       61.72       61.41      6.65 o 
  -8  -1   8      315.76      313.43     17.74 o 
  -7  -1   8      194.62      185.84      6.99 o 
  -6  -1   8      277.96      277.12      6.64 o 
  -5  -1   8      216.59      201.71      7.99 o 
  -4  -1   8      206.81      205.29      5.43 o 
  -3  -1   8      464.87      473.33      9.07 o 
  -2  -1   8      554.13      566.68     13.43 o 
  -1  -1   8        0.06       -0.43      0.67 o 
   0  -1   8       96.94       97.14      3.15 o 
   1  -1   8        1.12        0.99      0.90 o 
   2  -1   8       40.49       31.87      2.96 o 
   3  -1   8      238.94      207.12      5.43 o 
   4  -1   8       27.05       18.60      2.69 o 
   5  -1   8        0.55        1.97      1.89 o 
   6  -1   8       30.27       24.88      5.05 o 
   7  -1   8       50.82       50.86      7.13 o 
   8  -1   8        0.40        0.29      4.81 o 
 -11   0   8        3.50        6.00      3.49 o 
 -10   0   8        2.00       -1.75      2.59 o 
  -9   0   8       20.32       21.15      5.52 o 
  -8   0   8      131.21      129.01      5.99 o 
  -7   0   8       68.55       60.04      4.40 o 
  -6   0   8      208.82      191.47      5.15 o 
  -5   0   8       10.82        8.24      1.40 o 
  -4   0   8      118.86       88.25      3.03 o 
  -3   0   8       97.20       85.62      2.85 o 
  -2   0   8      178.77      197.07      8.56 o 
  -1   0   8      179.11      154.34      9.48 o 
   0   0   8        9.47        5.29      1.07 o 
   1   0   8       31.04       26.28      1.88 o 
   2   0   8       58.61       58.91      2.76 o 
   3   0   8        1.46        0.32      1.23 o 
   4   0   8       98.09       82.92      3.61 o 
   5   0   8       24.54       24.60      3.26 o 
   6   0   8      114.85      123.03      9.82 o 
   7   0   8       63.13       57.72      7.42 o 
   8   0   8       50.04       32.33      6.78 o 
 -11   1   8        3.45        2.86      4.56 o 
 -10   1   8        0.65        2.24      2.84 o 
  -9   1   8       25.79       15.93      3.40 o 
  -8   1   8       28.58       27.51      5.85 o 
  -7   1   8       23.63       16.48      1.91 o 
  -6   1   8      224.52      223.00      5.70 o 
  -5   1   8        0.17        0.40      1.06 o 
  -4   1   8       99.99       98.52      3.23 o 
  -3   1   8      229.84      228.06      5.32 o 
  -2   1   8      194.96      155.18      4.03 o 
  -1   1   8      279.03      246.90      5.49 o 
   0   1   8      574.57      546.81     14.97 o 
   1   1   8       66.12       64.95      2.65 o 
   2   1   8       90.06       67.04      2.90 o 
   3   1   8       93.86       76.51      4.30 o 
   4   1   8       63.26       47.09      2.92 o 
   5   1   8        0.07        2.51      2.21 o 
   6   1   8        3.98        0.45      2.59 o 
   7   1   8       25.48       20.64      5.50 o 
   8   1   8       55.92       49.16      7.70 o 
 -11   2   8        0.94       -0.43      5.63 o 
 -10   2   8       15.20       22.14      4.70 o 
  -9   2   8       16.15        8.96      2.88 o 
  -8   2   8      118.97      115.75     11.47 o 
  -7   2   8       88.95       77.28      3.47 o 
  -6   2   8      819.18      863.97     15.74 o 
  -5   2   8       72.35       57.88      2.66 o 
  -4   2   8      964.69      973.11     17.00 o 
  -3   2   8      800.52      805.62     21.91 o 
  -2   2   8      631.32      626.75     18.95 o 
  -1   2   8       87.68       80.57      2.81 o 
   0   2   8        1.03        0.46      0.89 o 
   1   2   8      213.95      200.30      5.25 o 
   2   2   8      162.36      150.97      7.70 o 
   3   2   8      136.63      112.96      5.01 o 
   4   2   8       49.71       53.59      5.63 o 
   5   2   8       24.34       21.20      3.10 o 
   6   2   8       16.02       10.14      2.97 o 
   7   2   8       72.12       82.86      6.43 o 
 -11   3   8       66.60       80.77      6.24 o 
 -10   3   8       91.10      105.04      6.47 o 
  -9   3   8       37.10       36.39      4.98 o 
  -8   3   8      332.12      385.36     11.36 o 
  -7   3   8        0.17       -1.59      1.34 o 
  -6   3   8        5.44        5.17      1.40 o 
  -5   3   8      122.87      127.89      4.39 o 
  -4   3   8       59.53       55.01      2.56 o 
  -3   3   8       11.23        8.00      2.23 o 
  -2   3   8       61.01       51.74      2.34 o 
  -1   3   8       49.23       46.66      2.32 o 
   0   3   8       28.74       25.23      1.80 o 
   1   3   8       34.94       26.42      2.55 o 
   2   3   8      775.78      788.24     17.12 o 
   3   3   8       34.40       23.13      1.93 o 
   4   3   8       68.48       61.86      4.85 o 
   5   3   8       16.36       13.94      3.05 o 
   6   3   8       31.68       30.95      4.10 o 
   7   3   8       13.14       15.46      4.04 o 
 -11   4   8       48.90       72.72     10.14 o 
 -10   4   8       33.86       26.25      6.82 o 
  -9   4   8        0.05        1.33      4.40 o 
  -8   4   8       19.20       17.13      2.90 o 
  -7   4   8        0.22       -0.33      1.38 o 
  -6   4   8      316.24      297.99      7.03 o 
  -5   4   8        1.53        1.17      1.37 o 
  -4   4   8      670.73      690.49     20.74 o 
  -3   4   8      354.29      336.40      7.20 o 
  -2   4   8      414.24      398.10      8.19 o 
  -1   4   8     2343.90     2378.35     38.28 o 
   0   4   8      522.28      484.15      9.65 o 
   1   4   8      103.71       87.80      3.30 o 
   2   4   8      272.45      266.45      6.64 o 
   3   4   8        0.08        0.88      1.50 o 
   4   4   8       15.68       14.65      2.80 o 
   5   4   8       15.93       12.05      4.90 o 
   6   4   8        2.19        1.38      2.98 o 
   7   4   8        1.59       -1.44      5.81 o 
 -11   5   8        7.90        9.92      6.45 o 
 -10   5   8       52.00       44.60      7.86 o 
  -9   5   8       86.49       76.79      8.81 o 
  -8   5   8      189.95      188.90      7.40 o 
  -7   5   8        1.56        1.21      3.10 o 
  -6   5   8        0.51       -0.44      1.71 o 
  -5   5   8      246.53      229.11      7.79 o 
  -4   5   8      221.61      220.73      7.51 o 
  -3   5   8     1806.69     1903.28     39.53 o 
  -2   5   8     1647.68     1600.81     33.88 o 
  -1   5   8     1819.37     1881.86     49.47 o 
   0   5   8      369.86      349.54      7.71 o 
   1   5   8      296.69      274.81      6.69 o 
   2   5   8       95.28       89.29      3.76 o 
   3   5   8       57.53       48.98      3.09 o 
   4   5   8       82.43       81.52      5.28 o 
   5   5   8        1.78        3.95      2.99 o 
   6   5   8        7.08        4.06      3.57 o 
   7   5   8       58.98       59.82      6.19 o 
 -10   6   8        1.06       10.74      5.97 o 
  -9   6   8        0.43        7.59      4.71 o 
  -8   6   8       66.81       60.73      6.75 o 
  -7   6   8       11.39        7.55      2.61 o 
  -6   6   8      113.23      105.64      5.45 o 
  -5   6   8      814.96      794.97     23.85 o 
  -4   6   8      459.33      422.48     11.91 o 
  -3   6   8      371.72      376.36     16.65 o 
  -2   6   8      139.37      126.70      5.50 o 
  -1   6   8      180.81      176.19      6.68 o 
   0   6   8       12.95        5.99      2.11 o 
   1   6   8       44.73       50.42      3.80 o 
   2   6   8       58.84       72.42      7.12 o 
   3   6   8       41.00       32.31      3.39 o 
   4   6   8       74.51       80.30      8.01 o 
   5   6   8        3.00        1.05      4.45 o 
   6   6   8        7.14       11.62      5.92 o 
 -10   7   8       21.31       23.02      7.22 o 
  -9   7   8        0.38       -0.81      4.49 o 
  -8   7   8       15.33       14.34      3.36 o 
  -7   7   8        3.33        1.31      2.54 o 
  -6   7   8        1.30       -1.92      2.02 o 
  -5   7   8       96.50       98.91     13.69 o 
  -4   7   8      214.48      214.08      7.93 o 
  -3   7   8      146.30      150.25      6.41 o 
  -2   7   8       22.05       17.33      2.59 o 
  -1   7   8       86.75       90.41      4.99 o 
   0   7   8       71.00       77.22      6.40 o 
   1   7   8       14.12       11.59      2.52 o 
   2   7   8        1.19       -0.18      2.20 o 
   3   7   8       13.82        7.90      3.31 o 
   4   7   8        9.76       11.26      4.75 o 
   5   7   8       40.59       43.82      7.63 o 
   6   7   8       33.79       45.69      8.46 o 
  -9   8   8       80.49       95.03     10.62 o 
  -8   8   8      134.87      143.63      8.01 o 
  -7   8   8       56.36       54.01      4.70 o 
  -6   8   8      241.82      243.20     18.51 o 
  -5   8   8      165.18      144.34      6.64 o 
  -4   8   8        2.76        1.44      2.20 o 
  -3   8   8        0.83        1.01      2.01 o 
  -2   8   8       16.59       11.59      2.55 o 
  -1   8   8       32.69       31.54      5.05 o 
   0   8   8        1.59        1.00      2.15 o 
   1   8   8        1.57        1.65      2.38 o 
   2   8   8       23.66       27.69      3.60 o 
   3   8   8       40.21       36.62      6.16 o 
   4   8   8        1.91        2.32      4.64 o 
   5   8   8        0.16       -0.18      5.64 o 
  -9   9   8       58.25       53.22      8.61 o 
  -8   9   8       25.70       14.73      3.59 o 
  -7   9   8       43.36       41.86      4.54 o 
  -6   9   8        2.47        1.14      2.67 o 
  -5   9   8        0.36        1.12      2.51 o 
  -4   9   8       46.34       54.94      7.85 o 
  -3   9   8       22.43       14.57      2.87 o 
  -2   9   8       13.73       13.31      2.82 o 
  -1   9   8       29.34       41.89      4.85 o 
   0   9   8       71.77       65.38      4.89 o 
   1   9   8       29.43       34.11      4.15 o 
   2   9   8      122.93      131.19      7.12 o 
   3   9   8        8.02        5.90      4.92 o 
   4   9   8      102.29      122.70     11.33 o 
  -8  10   8       18.89       15.30      3.84 o 
  -7  10   8       16.93       12.95      3.64 o 
  -6  10   8       70.25       58.80      5.35 o 
  -5  10   8       99.66      112.44      9.10 o 
  -4  10   8       60.19       66.81      6.91 o 
  -3  10   8        7.85        6.19      2.75 o 
  -2  10   8       17.23       14.47      3.28 o 
  -1  10   8       28.26       26.45      3.55 o 
   0  10   8       33.62       35.95      4.21 o 
   1  10   8        0.01        0.78      2.85 o 
   2  10   8        9.64        3.09      3.34 o 
   3  10   8        3.81        3.29      5.29 o 
  -7  11   8      123.27      143.63      8.09 o 
  -6  11   8      116.84      121.69      7.56 o 
  -5  11   8      162.40      173.66     16.26 o 
  -4  11   8        3.81        0.72      3.00 o 
  -3  11   8       16.61       20.64      4.14 o 
  -2  11   8       16.57       13.02      5.65 o 
  -1  11   8       28.51       34.42      4.18 o 
   0  11   8       18.94       14.70      3.56 o 
   1  11   8       20.77       23.22      4.23 o 
   2  11   8       61.95       76.59      7.86 o 
  -5  12   8       22.42       17.05      4.22 o 
  -4  12   8       65.51       54.15      5.61 o 
  -3  12   8       26.65       27.44      5.08 o 
  -2  12   8        0.18       -4.41      3.12 o 
  -1  12   8       11.50       11.88      3.91 o 
   0  12   8       78.25      109.24      7.38 o 
  -1 -13   9       91.84       93.51      9.89 o 
  -4 -12   9       18.99       21.21      5.58 o 
  -3 -12   9       49.56       69.17      7.90 o 
  -2 -12   9       77.53       77.61      7.98 o 
  -1 -12   9        0.85        1.89      4.61 o 
   0 -12   9       64.99       55.19      7.65 o 
   1 -12   9        6.93       10.00      4.85 o 
   2 -12   9        8.71        8.27      4.61 o 
  -6 -11   9       53.02       53.65      7.98 o 
  -5 -11   9       35.16       27.28      5.81 o 
  -4 -11   9       55.73       76.36      6.67 o 
  -3 -11   9        5.39        3.03      2.73 o 
  -2 -11   9        2.22        1.18      2.75 o 
  -1 -11   9        3.53        1.27      2.70 o 
   0 -11   9      111.24      124.01      6.57 o 
   1 -11   9       44.53       44.90      4.65 o 
   2 -11   9      108.91      110.27      6.53 o 
   3 -11   9       85.25       75.41      5.66 o 
   4 -11   9       88.87      101.36      9.96 o 
  -7 -10   9       13.90        5.74      4.64 o 
  -6 -10   9       15.33       15.08      5.28 o 
  -5 -10   9        8.87        6.74      3.06 o 
  -4 -10   9        9.87        9.24      2.93 o 
  -3 -10   9        0.07        0.10      2.38 o 
  -2 -10   9        7.91        5.05      2.50 o 
  -1 -10   9       10.48       10.98      4.99 o 
   0 -10   9       11.27        7.65      2.66 o 
   1 -10   9       66.02       60.01      4.81 o 
   2 -10   9       52.55       44.86      4.28 o 
   3 -10   9        2.99        3.53      2.73 o 
   4 -10   9       15.47       14.92      3.71 o 
   5 -10   9       47.06       56.99      5.33 o 
  -8  -9   9       22.23       14.80      5.46 o 
  -7  -9   9        8.53       10.47      4.97 o 
  -6  -9   9        0.07        6.25      3.95 o 
  -5  -9   9       11.57        6.63      2.68 o 
  -4  -9   9        2.54        4.81      2.33 o 
  -3  -9   9        0.34        0.28      2.04 o 
  -2  -9   9       29.56       22.93      3.10 o 
  -1  -9   9       57.88       52.77      6.58 o 
   0  -9   9        0.32       -0.85      2.20 o 
   1  -9   9       94.85       87.17      6.44 o 
   2  -9   9       21.05       19.83      3.08 o 
   3  -9   9        5.83        3.69      2.52 o 
   4  -9   9       54.18       56.21      4.90 o 
   5  -9   9      178.29      184.31      8.09 o 
  -8  -8   9       23.02       27.75      5.55 o 
  -7  -8   9       17.70       14.18      4.36 o 
  -6  -8   9       10.81       13.17      4.39 o 
  -5  -8   9       32.70       25.90      3.35 o 
  -4  -8   9        4.45        4.15      2.13 o 
  -3  -8   9       10.02        7.77      2.23 o 
  -2  -8   9        3.02        0.78      1.83 o 
  -1  -8   9       98.20       88.44      5.04 o 
   0  -8   9       19.17       14.80      2.54 o 
   1  -8   9       59.12       60.32      4.36 o 
   2  -8   9       84.36       94.51      5.54 o 
   3  -8   9       69.87       72.14      5.01 o 
   4  -8   9       43.63       42.09      5.79 o 
   5  -8   9      219.19      277.93     18.97 o 
   6  -8   9       43.88       35.64      6.38 o 
  -9  -7   9        9.55       10.36      5.18 o 
  -8  -7   9        0.10        3.88      4.02 o 
  -7  -7   9       37.21       36.09      5.66 o 
  -6  -7   9        0.18       -2.23      2.88 o 
  -5  -7   9      191.69      186.88      7.00 o 
  -4  -7   9      258.97      279.98     23.04 o 
  -3  -7   9      422.54      404.62     13.55 o 
  -2  -7   9       67.68       50.04      6.49 o 
  -1  -7   9      138.29      126.69      5.56 o 
   0  -7   9       32.35       29.47      3.03 o 
   1  -7   9       98.31       85.69      5.04 o 
   2  -7   9       53.66       49.74      3.90 o 
   3  -7   9       59.48       49.06      4.15 o 
   4  -7   9       39.82       29.78      3.56 o 
   5  -7   9       17.71       11.53      3.05 o 
   6  -7   9       84.02       73.36      8.28 o 
  -9  -6   9        1.09       -1.96      3.82 o 
  -8  -6   9       73.86       87.10      8.39 o 
  -7  -6   9        6.84        3.67      3.02 o 
  -6  -6   9      226.78      232.49     11.79 o 
  -5  -6   9       95.43       92.98      4.89 o 
  -4  -6   9       14.23       11.67      2.89 o 
  -3  -6   9      595.45      590.73     14.65 o 
  -2  -6   9      112.89      110.89      6.04 o 
  -1  -6   9       91.06       71.64      4.31 o 
   0  -6   9      106.96       93.23      4.58 o 
   1  -6   9        4.82        1.50      1.64 o 
   2  -6   9       55.14       50.52      4.90 o 
   3  -6   9       47.16       39.66      3.67 o 
   4  -6   9        8.72        5.91      2.34 o 
   5  -6   9       82.12      103.83      6.10 o 
   6  -6   9        0.62       -6.24      3.55 o 
   7  -6   9      179.78      185.37     12.23 o 
 -10  -5   9       23.10       15.05      4.03 o 
  -9  -5   9       12.25        4.09      2.97 o 
  -8  -5   9       54.17       44.54      9.01 o 
  -7  -5   9        9.67       10.94      3.74 o 
  -6  -5   9       22.11       12.87      2.44 o 
  -5  -5   9       93.92       87.10      4.65 o 
  -4  -5   9       29.10       19.01      4.60 o 
  -3  -5   9      546.78      538.43     13.44 o 
  -2  -5   9      718.40      660.26     15.73 o 
  -1  -5   9      230.81      229.39      7.41 o 
   0  -5   9      411.73      390.88     10.75 o 
   1  -5   9      230.97      223.03      7.46 o 
   2  -5   9       88.11       86.00      5.41 o 
   3  -5   9       10.46        8.46      2.20 o 
   4  -5   9        8.99        5.52      2.44 o 
   5  -5   9      204.43      227.42     17.62 o 
   6  -5   9      146.49      153.89     10.45 o 
   7  -5   9        3.62       -0.50      4.42 o 
 -10  -4   9       15.60       16.92      3.73 o 
  -9  -4   9        0.24        3.87      3.00 o 
  -8  -4   9       24.28       21.18      3.41 o 
  -7  -4   9       95.11       74.07      4.98 o 
  -6  -4   9       59.23       52.80      7.38 o 
  -5  -4   9      327.20      326.64      7.57 o 
  -4  -4   9      914.65      907.91     20.78 o 
  -3  -4   9     3171.00     3245.43     62.60 o 
  -2  -4   9      763.84      816.22     18.48 o 
  -1  -4   9      536.66      524.96     13.01 o 
   0  -4   9     1023.15     1028.43     22.44 o 
   1  -4   9      193.86      171.60      6.23 o 
   2  -4   9       63.66       45.60      3.46 o 
   3  -4   9       21.63       18.34      2.46 o 
   4  -4   9       21.49        9.74      2.36 o 
   5  -4   9        0.21       -1.52      2.00 o 
   6  -4   9        3.90        2.20      2.65 o 
   7  -4   9        4.78        3.35      4.58 o 
 -10  -3   9        0.01        3.87      3.29 o 
  -9  -3   9        3.28        2.60      2.71 o 
  -8  -3   9       38.28       33.30      4.40 o 
  -7  -3   9      189.92      186.94      7.17 o 
  -6  -3   9     1101.43     1188.58     21.00 o 
  -5  -3   9     2016.94     2227.40     36.50 o 
  -4  -3   9      218.61      197.15      5.09 o 
  -3  -3   9      118.75      101.34      4.44 o 
  -2  -3   9       34.79       28.69      2.65 o 
  -1  -3   9       31.90       26.27      2.54 o 
   0  -3   9       10.28        4.60      1.59 o 
   1  -3   9        1.79        1.57      1.54 o 
   2  -3   9      216.76      210.24      7.14 o 
   3  -3   9       78.71       51.73      6.54 o 
   4  -3   9        0.07        0.34      3.01 o 
   5  -3   9       33.62       28.98      3.27 o 
   6  -3   9       32.11       19.12      5.14 o 
   7  -3   9      164.08      185.08     12.44 o 
 -11  -2   9        1.49       -4.41      4.09 o 
 -10  -2   9       35.48       35.35      4.50 o 
  -9  -2   9       12.42       10.58      4.74 o 
  -8  -2   9       33.02       24.28      3.46 o 
  -7  -2   9      202.39      198.26      7.47 o 
  -6  -2   9        0.42       -1.99      1.22 o 
  -5  -2   9        0.31       -0.20      1.18 o 
  -4  -2   9       10.68        8.31      1.44 o 
  -3  -2   9       31.61       14.28      1.41 o 
  -2  -2   9       15.25       17.64      2.18 o 
  -1  -2   9        0.09       -1.36      1.13 o 
   0  -2   9       63.93       47.28      3.25 o 
   1  -2   9      372.80      333.06      9.31 o 
   2  -2   9      182.38      178.60      7.01 o 
   3  -2   9        2.47        2.15      1.62 o 
   4  -2   9      260.70      234.40      6.70 o 
   5  -2   9      164.32      155.74      6.50 o 
   6  -2   9       39.69       31.59      5.59 o 
   7  -2   9       42.16       28.61      6.55 o 
 -11  -1   9        0.70        0.37      3.37 o 
 -10  -1   9       20.34       16.97      3.66 o 
  -9  -1   9       11.29        9.46      2.87 o 
  -8  -1   9      130.57      126.20      6.07 o 
  -7  -1   9       89.16       91.53      4.90 o 
  -6  -1   9      197.90      190.71      9.02 o 
  -5  -1   9       71.01       62.40      3.04 o 
  -4  -1   9       28.72       17.77      2.30 o 
  -3  -1   9       73.81       63.59      2.55 o 
  -2  -1   9      318.22      293.69     20.76 o 
  -1  -1   9      424.76      426.32     10.87 o 
   0  -1   9      392.05      388.88     16.59 o 
   1  -1   9      445.44      427.25     11.08 o 
   2  -1   9      610.41      615.73     15.46 o 
   3  -1   9       11.78        6.99      1.93 o 
   4  -1   9       15.80       12.96      2.43 o 
   5  -1   9        1.33        3.07      3.43 o 
   6  -1   9       54.71       52.66      7.17 o 
   7  -1   9       72.86       76.60      8.77 o 
 -11   0   9       12.31        6.13      6.58 o 
 -10   0   9      147.92      166.66     13.22 o 
  -9   0   9        1.09        0.64      2.72 o 
  -8   0   9       66.23       61.16      4.51 o 
  -7   0   9       79.75       72.45      4.11 o 
  -6   0   9      361.35      361.62      8.11 o 
  -5   0   9       50.24       43.94      2.53 o 
  -4   0   9       93.69       94.44      4.90 o 
  -3   0   9      380.48      402.01      9.18 o 
  -2   0   9      162.35      153.91      5.28 o 
  -1   0   9      258.53      236.52     10.09 o 
   0   0   9       39.30       33.85      6.07 o 
   1   0   9      925.54      930.47     20.37 o 
   2   0   9        8.30       10.24      2.50 o 
   3   0   9      200.74      194.37      5.61 o 
   4   0   9       72.31       63.14     10.25 o 
   5   0   9       45.47       41.26      6.10 o 
   6   0   9        1.47       -0.94      3.72 o 
   7   0   9        6.40        3.89      4.68 o 
 -11   1   9       12.90       12.74      3.99 o 
 -10   1   9       17.15       14.33      3.44 o 
  -9   1   9        6.31        4.57      2.69 o 
  -8   1   9       26.26       21.39      3.10 o 
  -7   1   9       25.33       19.39      2.13 o 
  -6   1   9       84.35       76.79      3.41 o 
  -5   1   9        2.28        1.45      1.23 o 
  -4   1   9        2.70        3.54      1.18 o 
  -3   1   9      170.45      177.42      4.66 o 
  -2   1   9      205.46      196.61      4.88 o 
  -1   1   9      382.48      352.27      9.16 o 
   0   1   9      502.80      479.83      9.45 o 
   1   1   9        9.39        4.95      1.31 o 
   2   1   9     1125.70     1073.57     21.21 o 
   3   1   9        1.23       -0.52      1.40 o 
   4   1   9        7.61        2.15      1.95 o 
   5   1   9       99.50      106.34      9.07 o 
   6   1   9       23.44       15.97      5.14 o 
   7   1   9        0.50       -6.76      4.25 o 
 -11   2   9        6.28        8.16      3.63 o 
 -10   2   9        1.28       -1.73      2.96 o 
  -9   2   9       17.68       11.76      2.88 o 
  -8   2   9       27.57       28.88      6.24 o 
  -7   2   9      533.85      570.21     14.55 o 
  -6   2   9      321.75      326.43      8.14 o 
  -5   2   9       23.88       19.91      1.90 o 
  -4   2   9      237.99      240.43      5.88 o 
  -3   2   9      451.74      406.78      8.40 o 
  -2   2   9      131.71      119.62      5.23 o 
  -1   2   9      348.48      333.29      9.46 o 
   0   2   9      206.37      191.34      4.97 o 
   1   2   9      239.32      221.94      5.68 o 
   2   2   9        4.31        3.25      1.45 o 
   3   2   9       35.69       28.89      2.74 o 
   4   2   9       15.74       10.93      2.10 o 
   5   2   9       50.21       38.77      4.09 o 
   6   2   9       43.13       50.52      7.20 o 
   7   2   9       31.94       23.02      6.30 o 
 -11   3   9       15.40       15.75      7.02 o 
 -10   3   9       57.43       55.57      8.21 o 
  -9   3   9      203.39      221.40      8.47 o 
  -8   3   9       39.10       34.53      3.61 o 
  -7   3   9       25.06       22.93      2.33 o 
  -6   3   9       21.41       18.70      3.34 o 
  -5   3   9      776.65      794.34     16.38 o 
  -4   3   9      151.62      135.90      4.11 o 
  -3   3   9      368.67      355.52      7.64 o 
  -2   3   9      394.44      379.78     14.69 o 
  -1   3   9      232.18      186.95      7.99 o 
   0   3   9     1046.10     1069.75     18.74 o 
   1   3   9      172.57      156.52      4.63 o 
   2   3   9      939.26      954.17     17.46 o 
   3   3   9      283.90      293.66      7.53 o 
   4   3   9      210.22      227.82     11.20 o 
   5   3   9      131.59      118.79     10.49 o 
   6   3   9       65.01       54.02      7.29 o 
   7   3   9       31.56       14.17      5.73 o 
 -11   4   9       98.25      115.22     11.95 o 
 -10   4   9       84.24       86.47      9.84 o 
  -9   4   9      107.34      105.78      9.71 o 
  -8   4   9      339.31      345.17     22.06 o 
  -7   4   9       27.83       14.16      2.65 o 
  -6   4   9       21.11       14.45      1.88 o 
  -5   4   9       40.29       30.38      2.34 o 
  -4   4   9       87.58       77.34      3.18 o 
  -3   4   9      437.02      399.91      8.43 o 
  -2   4   9      829.95      874.50     15.78 o 
  -1   4   9       68.34       62.58      2.86 o 
   0   4   9        0.11        0.40      1.19 o 
   1   4   9       73.79       67.23      3.15 o 
   2   4   9      294.66      313.77      7.57 o 
   3   4   9      226.08      216.63      6.29 o 
   4   4   9      177.40      177.35      7.45 o 
   5   4   9      101.90       86.56     12.39 o 
   6   4   9       33.61       25.02      4.41 o 
 -10   5   9       17.29       13.40      6.22 o 
  -9   5   9       11.41       12.77      5.61 o 
  -8   5   9        0.33        0.94      2.54 o 
  -7   5   9       24.99       21.97      5.40 o 
  -6   5   9        3.98        1.27      2.01 o 
  -5   5   9      291.81      279.76      9.09 o 
  -4   5   9        3.83        3.99      1.82 o 
  -3   5   9       51.48       44.48      3.64 o 
  -2   5   9       21.32        9.97      2.21 o 
  -1   5   9        0.01        1.46      1.35 o 
   0   5   9      127.04      109.64      4.17 o 
   1   5   9      213.92      175.85      6.83 o 
   2   5   9       96.80       96.06      3.98 o 
   3   5   9        2.99        0.48      1.85 o 
   4   5   9        9.16        8.85      3.08 o 
   5   5   9        1.78        2.80      3.29 o 
   6   5   9       10.55       11.91      4.16 o 
 -10   6   9       29.17       29.40      7.46 o 
  -9   6   9      134.99      156.19     11.89 o 
  -8   6   9      117.75      107.98      6.06 o 
  -7   6   9       23.46       21.25      8.57 o 
  -6   6   9        0.03       -1.03      2.09 o 
  -5   6   9       36.08       25.29      4.56 o 
  -4   6   9      201.67      180.30     12.14 o 
  -3   6   9      118.82      114.16      6.82 o 
  -2   6   9       65.88       54.36      4.48 o 
  -1   6   9      202.21      184.52      7.06 o 
   0   6   9       26.59       18.29      3.54 o 
   1   6   9        8.91        2.25      2.14 o 
   2   6   9       39.03       30.53      3.77 o 
   3   6   9       55.40       46.10      4.13 o 
   4   6   9       30.03       32.63      6.27 o 
   5   6   9       12.94        4.96      5.18 o 
 -10   7   9       34.85       40.35      8.34 o 
  -9   7   9       64.55       60.85      8.65 o 
  -8   7   9        4.06        3.35      2.99 o 
  -7   7   9        0.04        2.83      2.55 o 
  -6   7   9       43.36       50.21      5.29 o 
  -5   7   9       20.05       15.96      2.89 o 
  -4   7   9       19.52       15.16      2.83 o 
  -3   7   9       20.00       14.29      4.89 o 
  -2   7   9      457.24      452.73     13.08 o 
  -1   7   9        1.97        2.69      2.19 o 
   0   7   9      123.36      113.77      5.81 o 
   1   7   9      112.16      109.03      5.71 o 
   2   7   9      254.99      266.97      9.46 o 
   3   7   9       34.06       36.85      4.01 o 
   4   7   9        0.01        1.32      4.54 o 
   5   7   9        0.94        4.78      6.02 o 
  -9   8   9       16.38        3.36      6.19 o 
  -8   8   9       15.31       11.35      3.33 o 
  -7   8   9       57.17       55.33      4.93 o 
  -6   8   9       48.08       43.89      5.63 o 
  -5   8   9      109.93      122.56      6.35 o 
  -4   8   9      175.41      194.33      8.00 o 
  -3   8   9        4.66        0.25      2.09 o 
  -2   8   9        8.89        3.10      2.43 o 
  -1   8   9       21.54       15.20      2.96 o 
   0   8   9       30.10       18.44      3.20 o 
   1   8   9        0.93        1.84      2.52 o 
   2   8   9       44.13       52.64      4.64 o 
   3   8   9       43.73       49.64      7.49 o 
   4   8   9        0.68       -5.15      4.69 o 
  -8   9   9       57.89       53.49      7.75 o 
  -7   9   9      124.09      129.06      7.22 o 
  -6   9   9       47.37       46.66      6.35 o 
  -5   9   9       22.23       10.51      3.00 o 
  -4   9   9      142.37      141.41      9.41 o 
  -3   9   9       10.36        9.12      2.75 o 
  -2   9   9       38.25       31.11      6.69 o 
  -1   9   9        3.23        0.04      2.36 o 
   0   9   9       23.40       19.09      3.47 o 
   1   9   9       22.78       21.22      3.60 o 
   2   9   9       54.47       46.71      4.79 o 
   3   9   9        5.96       -0.34      5.14 o 
  -8  10   9       20.57       13.97      4.37 o 
  -7  10   9        0.51       -0.26      3.42 o 
  -6  10   9        0.98        0.79      2.94 o 
  -5  10   9       65.03       63.70      5.44 o 
  -4  10   9        0.71       -2.77      2.75 o 
  -3  10   9       42.26       50.49      5.08 o 
  -2  10   9      226.50      253.56     26.28 o 
  -1  10   9      232.11      246.02      9.82 o 
   0  10   9      149.28      164.51      9.49 o 
   1  10   9       61.63       55.84      5.39 o 
   2  10   9       17.05       16.25      4.08 o 
  -6  11   9      121.06      138.23      7.87 o 
  -5  11   9      261.30      282.55     11.19 o 
  -4  11   9       70.25       71.86      6.02 o 
  -3  11   9      223.18      257.91     10.47 o 
  -2  11   9       37.12       31.91      4.32 o 
  -1  11   9        3.30        4.24      3.28 o 
   0  11   9        3.69        1.21      3.29 o 
   1  11   9        0.01        2.64      3.54 o 
  -4  12   9       95.60       93.97      6.95 o 
  -3  12   9        2.10        5.03      3.60 o 
  -2  12   9        2.96        0.00      3.52 o 
  -3 -12  10        0.45       -1.40      3.28 o 
  -2 -12  10       29.99       18.67      6.25 o 
  -1 -12  10       42.04       32.43      6.13 o 
   0 -12  10      107.83      122.48     10.73 o 
   1 -12  10       52.89       56.39      7.82 o 
  -5 -11  10        7.50       -3.55      4.47 o 
  -4 -11  10       33.65       35.11      4.38 o 
  -3 -11  10      121.11      127.28      7.17 o 
  -2 -11  10      235.56      245.10      9.29 o 
  -1 -11  10        3.43        4.49      2.88 o 
   0 -11  10       23.01       20.04      3.56 o 
   1 -11  10       19.88       13.80      7.57 o 
   2 -11  10        0.36        1.97      4.56 o 
   3 -11  10       85.76      107.41     13.94 o 
  -6 -10  10        0.63        1.70      4.56 o 
  -5 -10  10        4.13        4.44      2.99 o 
  -4 -10  10       90.92       79.14      6.52 o 
  -3 -10  10       14.41       16.01      3.52 o 
  -2 -10  10       17.58       11.13      2.89 o 
  -1 -10  10        5.32        3.93      2.68 o 
   0 -10  10        5.63        2.59      3.76 o 
   1 -10  10        7.73        6.53      2.70 o 
   2 -10  10       26.47       15.99      4.73 o 
   3 -10  10       56.01       54.88      7.08 o 
   4 -10  10       84.49       77.19      6.08 o 
  -7  -9  10        5.08        4.70      4.50 o 
  -6  -9  10       15.68       15.55      5.17 o 
  -5  -9  10       91.41       95.46      7.10 o 
  -4  -9  10       18.89       18.59      3.22 o 
  -3  -9  10       11.39        9.14      4.35 o 
  -2  -9  10        6.63        2.95      2.53 o 
  -1  -9  10       98.62      106.85     11.34 o 
   0  -9  10        7.93        6.17      2.50 o 
   1  -9  10       10.62        4.06      2.50 o 
   2  -9  10        6.56        1.28      2.47 o 
   3  -9  10        1.12        0.90      3.45 o 
   4  -9  10        0.34        1.18      2.95 o 
   5  -9  10        0.74        0.88      5.69 o 
  -8  -8  10       19.87       22.21      5.72 o 
  -7  -8  10        1.49        5.15      4.26 o 
  -6  -8  10        1.69        1.71      3.40 o 
  -5  -8  10       47.81       55.96      4.51 o 
  -4  -8  10        0.72        2.72      2.21 o 
  -3  -8  10        0.32        1.15      2.08 o 
  -2  -8  10        6.26        5.53      2.26 o 
  -1  -8  10      405.99      414.20     12.09 o 
   0  -8  10        1.59        0.58      2.02 o 
   1  -8  10       17.80       15.19      2.87 o 
   2  -8  10       13.35        8.60      3.53 o 
   3  -8  10        2.15        1.62      2.53 o 
   4  -8  10      134.67      130.03      6.94 o 
   5  -8  10      115.78      113.53      6.86 o 
  -9  -7  10        0.04       -1.01      4.55 o 
  -8  -7  10        0.33       -0.01      3.86 o 
  -7  -7  10       29.81       37.73      5.81 o 
  -6  -7  10        4.86        7.31      3.48 o 
  -5  -7  10       27.60       20.08      3.07 o 
  -4  -7  10       23.62       16.50      2.70 o 
  -3  -7  10      114.88      106.61      5.28 o 
  -2  -7  10      228.92      222.82      7.96 o 
  -1  -7  10        3.21        0.48      1.85 o 
   0  -7  10       30.34       18.55      2.86 o 
   1  -7  10       26.64       14.23      2.79 o 
   2  -7  10       12.60        8.31      2.46 o 
   3  -7  10       78.72       81.61      6.54 o 
   4  -7  10        5.29        2.20      2.59 o 
   5  -7  10       76.74       73.28      5.50 o 
   6  -7  10       11.80        5.27      4.96 o 
  -9  -6  10        0.03        3.27      4.19 o 
  -8  -6  10       16.84       15.02      4.32 o 
  -7  -6  10        3.76        5.04      3.62 o 
  -6  -6  10       22.95       19.71      2.89 o 
  -5  -6  10      167.77      190.48      7.20 o 
  -4  -6  10      247.86      241.42     24.92 o 
  -3  -6  10      183.94      165.62      6.43 o 
  -2  -6  10        0.19        0.76      1.65 o 
  -1  -6  10      287.03      256.45      8.38 o 
   0  -6  10       19.19        8.96      2.30 o 
   1  -6  10       64.39       52.21      4.10 o 
   2  -6  10       57.67       56.83      4.32 o 
   3  -6  10        7.05        5.00      2.25 o 
   4  -6  10      317.76      339.44     10.87 o 
   5  -6  10        3.02        0.94      2.77 o 
   6  -6  10       29.30       15.77      5.28 o 
 -10  -5  10       48.90       55.03      7.66 o 
  -9  -5  10       62.60       64.46      7.32 o 
  -8  -5  10       54.04       70.33      7.35 o 
  -7  -5  10      241.20      285.54     13.97 o 
  -6  -5  10      109.30      118.34      5.46 o 
  -5  -5  10        1.86        1.21      1.83 o 
  -4  -5  10       41.11       36.02      4.25 o 
  -3  -5  10       17.05        9.21      2.17 o 
  -2  -5  10       26.17       17.82      2.45 o 
  -1  -5  10       22.33       15.24      4.91 o 
   0  -5  10        8.45        6.22      2.23 o 
   1  -5  10        3.30        3.75      1.99 o 
   2  -5  10      381.31      366.32     14.46 o 
   3  -5  10      363.78      377.28     15.26 o 
   4  -5  10      196.40      166.30      7.08 o 
   5  -5  10      307.50      309.59     10.39 o 
   6  -5  10      243.16      284.90     15.16 o 
 -10  -4  10      102.16      128.83     10.81 o 
  -9  -4  10       13.05       10.38      4.44 o 
  -8  -4  10       12.00       18.68      4.26 o 
  -7  -4  10       55.86       39.52      5.49 o 
  -6  -4  10        0.54       -2.10      1.82 o 
  -5  -4  10      266.61      264.08      8.40 o 
  -4  -4  10       12.05        7.06      2.44 o 
  -3  -4  10        0.55        2.20      1.55 o 
  -2  -4  10        7.74        7.29      1.83 o 
  -1  -4  10       41.36       32.08      5.55 o 
   0  -4  10     1239.12     1267.22     27.22 o 
   1  -4  10      695.43      738.30     17.64 o 
   2  -4  10      149.84      130.14      5.69 o 
   3  -4  10       14.62        7.99      3.76 o 
   4  -4  10       23.85       11.69      2.55 o 
   5  -4  10      188.84      202.66      9.93 o 
   6  -4  10        1.73        5.93      4.29 o 
   7  -4  10        3.09        6.43      5.08 o 
 -10  -3  10        3.45        0.81      3.36 o 
  -9  -3  10       12.13       12.20      3.60 o 
  -8  -3  10        5.70        4.95      2.78 o 
  -7  -3  10       77.86       84.91      7.28 o 
  -6  -3  10       41.39       36.28      3.24 o 
  -5  -3  10      318.12      303.85      9.06 o 
  -4  -3  10       63.60       60.54      3.93 o 
  -3  -3  10        0.39       -0.12      1.52 o 
  -2  -3  10      243.13      245.79     10.68 o 
  -1  -3  10       82.55       87.28      4.30 o 
   0  -3  10      523.85      530.00     13.44 o 
   1  -3  10       38.03       27.15      2.84 o 
   2  -3  10        5.00        0.80      1.62 o 
   3  -3  10        0.07       -0.66      1.90 o 
   4  -3  10        1.50        2.24      2.23 o 
   5  -3  10       59.81       70.94      7.63 o 
   6  -3  10       34.02       39.50      6.38 o 
   7  -3  10      222.35      238.95     11.49 o 
 -10  -2  10       65.43       58.61      5.46 o 
  -9  -2  10        4.40        6.34      2.73 o 
  -8  -2  10        0.19       -0.94      2.31 o 
  -7  -2  10       15.22        7.91      2.46 o 
  -6  -2  10       90.80       84.44      3.71 o 
  -5  -2  10       16.50       15.32      2.32 o 
  -4  -2  10       45.38       37.62      3.05 o 
  -3  -2  10        0.82       -0.63      1.32 o 
  -2  -2  10       41.26       27.18      5.40 o 
  -1  -2  10      246.66      233.59      8.20 o 
   0  -2  10      611.62      615.69     14.96 o 
   1  -2  10      454.88      460.17     12.16 o 
   2  -2  10       17.21        8.62      5.16 o 
   3  -2  10       74.34       73.35      4.69 o 
   4  -2  10       20.66        9.86      2.58 o 
   5  -2  10       12.90        7.24      3.63 o 
   6  -2  10        0.01        0.36      3.89 o 
   7  -2  10       12.89       11.77      5.60 o 
 -11  -1  10       22.55       19.07      4.22 o 
 -10  -1  10        2.45        3.19      2.99 o 
  -9  -1  10       33.50       29.13      3.65 o 
  -8  -1  10        0.91        0.58      2.38 o 
  -7  -1  10        3.45        2.76      1.67 o 
  -6  -1  10      278.24      291.07      7.37 o 
  -5  -1  10        3.02        2.63      1.33 o 
  -4  -1  10       46.50       34.58      2.24 o 
  -3  -1  10        0.02       -1.28      1.38 o 
  -2  -1  10      164.69      156.18      5.70 o 
  -1  -1  10       85.01       76.23      4.02 o 
   0  -1  10      376.68      345.51      9.73 o 
   1  -1  10      123.37      125.84      9.15 o 
   2  -1  10      151.58      136.73      5.70 o 
   3  -1  10       38.01       32.50      3.24 o 
   4  -1  10        1.03       -2.44      2.03 o 
   5  -1  10       80.13       73.36      7.65 o 
   6  -1  10        0.15       -0.46      3.76 o 
   7  -1  10       85.09       87.12      9.76 o 
 -11   0  10       35.20       24.85      4.62 o 
 -10   0  10       15.03       10.88      3.45 o 
  -9   0  10       52.33       46.75      5.01 o 
  -8   0  10      159.52      165.41      6.99 o 
  -7   0  10      207.15      228.95      6.32 o 
  -6   0  10       90.61       78.42      3.53 o 
  -5   0  10       21.82       16.66      1.88 o 
  -4   0  10       10.70        6.98      2.07 o 
  -3   0  10       79.36       74.21      2.96 o 
  -2   0  10      153.58      155.64     10.60 o 
  -1   0  10      247.12      246.93      7.57 o 
   0   0  10       31.77       26.63      3.69 o 
   1   0  10        9.99        7.74      1.92 o 
   2   0  10       13.71        7.67      1.93 o 
   3   0  10        9.67       10.98      3.08 o 
   4   0  10       43.37       42.74      3.56 o 
   5   0  10       17.89       21.09      4.63 o 
   6   0  10       32.59       25.79      5.81 o 
   7   0  10        0.34        1.82      5.12 o 
 -11   1  10       75.07       91.77      9.75 o 
 -10   1  10       49.81       42.54      4.72 o 
  -9   1  10       33.32       34.98      4.01 o 
  -8   1  10        4.52        3.13      2.51 o 
  -7   1  10      167.19      171.73      5.35 o 
  -6   1  10       16.81       10.69      1.74 o 
  -5   1  10       60.27       68.43      3.24 o 
  -4   1  10        9.65        3.52      1.28 o 
  -3   1  10        3.11        0.24      1.15 o 
  -2   1  10      111.04       78.99      3.84 o 
  -1   1  10      479.82      460.00     11.70 o 
   0   1  10      485.72      487.39      9.84 o 
   1   1  10       28.19       22.52      4.52 o 
   2   1  10      132.86      120.44      5.31 o 
   3   1  10      231.01      252.74      8.37 o 
   4   1  10       48.61       42.98      3.86 o 
   5   1  10      150.28      161.66     10.71 o 
   6   1  10        5.59        6.33      4.75 o 
 -11   2  10       10.70       13.18      4.18 o 
 -10   2  10       13.94       16.48      3.73 o 
  -9   2  10       30.45       31.60      3.87 o 
  -8   2  10       42.11       39.81      5.49 o 
  -7   2  10      242.77      232.52      6.36 o 
  -6   2  10      373.88      348.00      8.12 o 
  -5   2  10      267.64      242.97      6.97 o 
  -4   2  10      711.60      673.81     12.86 o 
  -3   2  10      359.58      362.05      7.92 o 
  -2   2  10      306.68      302.02     10.65 o 
  -1   2  10      131.38      118.45      3.83 o 
   0   2  10        0.07        0.64      1.32 o 
   1   2  10     1493.34     1585.39     26.92 o 
   2   2  10      600.33      621.23     15.33 o 
   3   2  10      286.57      277.70      8.91 o 
   4   2  10       41.08       28.41      3.43 o 
   5   2  10        7.60        9.73      4.38 o 
   6   2  10       39.50       30.10      6.56 o 
 -10   3  10       21.52       19.06      6.28 o 
  -9   3  10        8.69        6.36      2.87 o 
  -8   3  10      157.78      156.09      6.68 o 
  -7   3  10      674.81      721.48     14.32 o 
  -6   3  10       80.76       78.14      3.69 o 
  -5   3  10      309.62      323.79      7.60 o 
  -4   3  10      224.10      218.73      5.77 o 
  -3   3  10      115.16       89.57      6.80 o 
  -2   3  10      442.25      424.22     14.56 o 
  -1   3  10      724.51      758.19     14.16 o 
   0   3  10      754.92      762.52     14.36 o 
   1   3  10      388.88      384.47      8.67 o 
   2   3  10        4.45        2.01      1.59 o 
   3   3  10       10.15        8.16      3.52 o 
   4   3  10       97.30       87.31      7.91 o 
   5   3  10      193.58      191.15     11.57 o 
   6   3  10       42.22       34.03      7.03 o 
 -10   4  10       31.61       28.05      6.95 o 
  -9   4  10      240.05      274.09     15.68 o 
  -8   4  10       21.39       16.38      3.19 o 
  -7   4  10        5.41        2.27      2.39 o 
  -6   4  10        0.85        1.37      2.09 o 
  -5   4  10        0.74       -0.55      1.50 o 
  -4   4  10        7.10        3.65      2.88 o 
  -3   4  10      430.41      381.90      9.75 o 
  -2   4  10      332.38      320.40      9.97 o 
  -1   4  10      215.39      188.73      5.28 o 
   0   4  10        0.73        0.16      1.32 o 
   1   4  10      136.54      132.01      4.50 o 
   2   4  10      133.15      115.98      4.34 o 
   3   4  10      300.07      325.62      8.32 o 
   4   4  10      228.08      252.95      9.42 o 
   5   4  10        0.12       -4.64      4.40 o 
   6   4  10       92.96      116.43     10.87 o 
 -10   5  10       24.72       30.29      7.39 o 
  -9   5  10       26.25       24.88      6.37 o 
  -8   5  10       77.92       66.14      4.95 o 
  -7   5  10        9.16        7.66      2.60 o 
  -6   5  10       20.47       22.26      3.11 o 
  -5   5  10       29.02       23.24      6.50 o 
  -4   5  10      117.78      110.71      5.50 o 
  -3   5  10      264.92      275.43      9.09 o 
  -2   5  10      896.48      951.58     24.29 o 
  -1   5  10       26.88       18.88      2.67 o 
   0   5  10       36.58       22.29      3.01 o 
   1   5  10       42.52       37.48      2.94 o 
   2   5  10       40.69       42.75     13.11 o 
   3   5  10       35.73       42.49      4.06 o 
   4   5  10        0.01       -4.16      2.94 o 
 -10   6  10       19.39       19.52      7.27 o 
  -9   6  10       70.91       76.14      9.39 o 
  -8   6  10        2.99        2.49      2.80 o 
  -7   6  10      121.89      118.53      6.49 o 
  -6   6  10      141.63      144.20      7.52 o 
  -5   6  10      136.13      124.70      6.04 o 
  -4   6  10       83.08       79.36      5.15 o 
  -3   6  10        8.09        3.96      2.33 o 
  -2   6  10        1.69        1.21      1.96 o 
  -1   6  10       11.33        4.61      2.22 o 
   0   6  10       15.80        8.73      2.52 o 
   1   6  10       42.71       38.81      3.91 o 
   2   6  10       16.01       12.86      2.92 o 
   3   6  10        1.46        4.04      2.72 o 
   4   6  10       33.84       30.56      6.97 o 
   5   6  10       40.42       54.82      9.06 o 
  -9   7  10       65.36       91.68     10.34 o 
  -8   7  10        8.59        6.84      3.32 o 
  -7   7  10       17.32        6.02      3.00 o 
  -6   7  10        0.03       -0.53      2.34 o 
  -5   7  10        0.90        1.79      3.65 o 
  -4   7  10       38.11       25.32      3.35 o 
  -3   7  10      192.42      213.72      8.33 o 
  -2   7  10       24.32       15.35      2.89 o 
  -1   7  10        7.05        8.99      2.82 o 
   0   7  10       56.05       59.71      7.71 o 
   1   7  10      120.99      136.50      6.69 o 
   2   7  10       31.80       27.83      3.91 o 
   3   7  10        0.02        0.12      4.34 o 
   4   7  10        7.35        3.13      5.76 o 
  -9   8  10        7.72        6.34      6.07 o 
  -8   8  10        1.14       -1.54      3.39 o 
  -7   8  10       41.49       47.31      4.88 o 
  -6   8  10       12.01       11.14      3.18 o 
  -5   8  10      267.94      304.13     10.70 o 
  -4   8  10       26.01       14.47      3.19 o 
  -3   8  10      238.72      243.28      9.98 o 
  -2   8  10      309.35      346.83     11.42 o 
  -1   8  10       59.62       54.65      5.15 o 
   0   8  10        0.16        1.91      2.62 o 
   1   8  10       58.27       64.50      5.20 o 
   2   8  10       61.01       66.79      5.42 o 
   3   8  10       14.28        5.88      5.53 o 
  -8   9  10        5.56        7.81      3.67 o 
  -7   9  10       75.45       78.36      6.11 o 
  -6   9  10       54.34       52.10      5.03 o 
  -5   9  10      154.91      186.11     12.95 o 
  -4   9  10       76.01       71.40      5.54 o 
  -3   9  10        3.82        2.23      2.54 o 
  -2   9  10        2.34        2.21      2.91 o 
  -1   9  10        7.55        4.23      2.77 o 
   0   9  10       17.70       17.88      3.70 o 
   1   9  10      119.57      130.07      7.43 o 
   2   9  10       21.48       21.63     11.02 o 
  -7  10  10       34.29       32.68      4.82 o 
  -6  10  10       69.10       76.36      8.89 o 
  -5  10  10       34.20       28.69      4.40 o 
  -4  10  10        0.71        0.86      2.91 o 
  -3  10  10      111.02      123.71      7.39 o 
  -2  10  10       40.14       46.47      4.99 o 
  -1  10  10       18.61        9.73      3.41 o 
   0  10  10       99.45      120.99      9.61 o 
   1  10  10       75.61       87.62     12.28 o 
  -5  11  10        0.02       -5.42      3.25 o 
  -4  11  10       31.68       34.48      4.82 o 
  -3  11  10        3.05        4.76      3.22 o 
  -2  11  10       36.14       25.99      4.54 o 
  -1  11  10      126.70      135.11      8.22 o 
  -4 -11  11        4.25        0.55      3.35 o 
  -3 -11  11       13.96       11.12      3.37 o 
  -2 -11  11       10.19       14.32      3.44 o 
  -1 -11  11       11.02        5.51      3.24 o 
   0 -11  11       12.65       18.61      4.79 o 
   1 -11  11       21.29       23.45      6.66 o 
   2 -11  11        0.34       -0.39      3.23 o 
  -6 -10  11        0.22       -3.29      4.65 o 
  -5 -10  11       21.71       30.75      7.87 o 
  -4 -10  11       18.48       16.95      3.54 o 
  -3 -10  11       17.80       19.75      5.44 o 
  -2 -10  11        6.02        6.66      2.93 o 
  -1 -10  11       99.85       99.64     25.13 o 
   0 -10  11       24.04       17.24      3.58 o 
   1 -10  11       12.33       13.55      3.19 o 
   2 -10  11        5.32        5.91      3.22 o 
   3 -10  11       43.11       36.71     10.63 o 
  -7  -9  11       13.26       19.25      5.85 o 
  -6  -9  11        2.40       -1.68      4.15 o 
  -5  -9  11        6.96        3.77      3.19 o 
  -4  -9  11        0.17       -0.71      2.50 o 
  -3  -9  11      108.29      115.28      6.18 o 
  -2  -9  11       42.53       35.11      3.95 o 
  -1  -9  11        2.20        3.23      2.65 o 
   0  -9  11       34.38       31.34      5.47 o 
   1  -9  11       55.71       62.13      4.94 o 
   2  -9  11        7.87        4.58      3.22 o 
   3  -9  11       83.81       85.78      8.47 o 
   4  -9  11       34.24       35.97     10.84 o 
  -8  -8  11       30.90       26.77      6.28 o 
  -7  -8  11       20.88       25.79      5.64 o 
  -6  -8  11        1.94        2.69      3.69 o 
  -5  -8  11      117.62      118.77      6.32 o 
  -4  -8  11       29.42       30.87      5.48 o 
  -3  -8  11       33.54       36.23      8.87 o 
  -2  -8  11        1.57        1.70      2.20 o 
  -1  -8  11        0.90        0.11      2.19 o 
   0  -8  11       45.33       32.81      5.30 o 
   1  -8  11        0.20       -0.97      2.32 o 
   2  -8  11       10.78       11.61      2.95 o 
   3  -8  11       21.51       10.28      3.31 o 
   4  -8  11       56.95       59.16      5.26 o 
  -8  -7  11       14.80        6.13      4.39 o 
  -7  -7  11        3.01        5.21      3.92 o 
  -6  -7  11       23.30       22.08      4.77 o 
  -5  -7  11        8.47        5.93      3.24 o 
  -4  -7  11       14.16       12.48      3.01 o 
  -3  -7  11        4.83        0.96      2.50 o 
  -2  -7  11        0.35        0.72      1.98 o 
  -1  -7  11       26.11       17.23      3.72 o 
   0  -7  11      200.69      208.80      7.97 o 
   1  -7  11      271.32      272.22      9.44 o 
   2  -7  11      113.19      101.76      8.01 o 
   3  -7  11      189.75      221.54      8.72 o 
   4  -7  11       55.86       68.20      5.36 o 
   5  -7  11       52.38       49.64      4.97 o 
  -9  -6  11        4.64        7.74      4.65 o 
  -8  -6  11       34.13       29.76      5.84 o 
  -7  -6  11       52.60       57.09      7.06 o 
  -6  -6  11       28.06       17.09      3.64 o 
  -5  -6  11        3.15        1.69      2.08 o 
  -4  -6  11       57.36       52.25      4.13 o 
  -3  -6  11      400.18      382.59     17.19 o 
  -2  -6  11      755.61      772.98     31.62 o 
  -1  -6  11      870.68      898.47     21.14 o 
   0  -6  11      449.78      429.14     18.08 o 
   1  -6  11      112.87      124.54      6.31 o 
   2  -6  11       66.36       52.68      4.31 o 
   3  -6  11      115.50      116.12      6.44 o 
   4  -6  11        1.33        1.49      2.67 o 
   5  -6  11        3.03        2.72      2.97 o 
  -9  -5  11        0.09       -4.97      3.88 o 
  -8  -5  11        0.00       -0.28      3.67 o 
  -7  -5  11        1.57        4.52      3.26 o 
  -6  -5  11        4.43        1.50      2.23 o 
  -5  -5  11       17.49       13.27      2.98 o 
  -4  -5  11     1370.85     1454.10     52.47 o 
  -3  -5  11      390.57      408.77     14.87 o 
  -2  -5  11      343.61      347.46     10.43 o 
  -1  -5  11      135.56      120.98      5.56 o 
   0  -5  11      285.43      272.48     15.03 o 
   1  -5  11       85.28       66.53      8.44 o 
   2  -5  11        9.86        7.50      2.30 o 
   3  -5  11      121.13      123.83      6.13 o 
   4  -5  11       52.31       54.12      5.32 o 
   5  -5  11       11.94       15.36      3.38 o 
   6  -5  11       19.38       20.99      5.92 o 
 -10  -4  11        1.09        1.86      3.86 o 
  -9  -4  11        0.01        0.42      4.20 o 
  -8  -4  11        0.37       -0.32      3.49 o 
  -7  -4  11       42.41       34.68      5.33 o 
  -6  -4  11      126.36      102.22      5.14 o 
  -5  -4  11        0.70       -1.11      2.02 o 
  -4  -4  11        0.17       -1.27      1.71 o 
  -3  -4  11       17.69        6.93      2.11 o 
  -2  -4  11        1.63        1.20      1.79 o 
  -1  -4  11      118.78      105.14      5.05 o 
   0  -4  11        0.54       -0.85      1.70 o 
   1  -4  11       15.34       11.00      2.24 o 
   2  -4  11       32.11       27.05      3.14 o 
   3  -4  11       13.10        8.40      2.60 o 
   4  -4  11       57.83       51.57      4.43 o 
   5  -4  11       17.23        8.88      4.58 o 
   6  -4  11      152.36      154.96     11.16 o 
 -10  -3  11       11.28       11.22      4.98 o 
  -9  -3  11        0.15        1.16      3.84 o 
  -8  -3  11        0.69       -0.07      3.62 o 
  -7  -3  11       20.76       18.07      3.98 o 
  -6  -3  11       14.99       13.04      2.48 o 
  -5  -3  11        0.04       -1.91      2.27 o 
  -4  -3  11       76.25       66.77      4.32 o 
  -3  -3  11        1.53        2.98      1.97 o 
  -2  -3  11        3.76       -0.98      2.34 o 
  -1  -3  11       95.16       84.47      8.17 o 
   0  -3  11      631.39      671.13     27.71 o 
   1  -3  11       38.32       29.70      3.08 o 
   2  -3  11        2.99        0.63      2.01 o 
   3  -3  11        7.19        5.61      2.31 o 
   4  -3  11        0.18        0.55      2.46 o 
   5  -3  11       12.30       15.41      5.00 o 
   6  -3  11       32.84       28.51      6.37 o 
 -10  -2  11        0.38        0.07      4.10 o 
  -9  -2  11       29.68       33.87      5.52 o 
  -8  -2  11        2.31        2.94      3.19 o 
  -7  -2  11       24.23       22.62      4.32 o 
  -6  -2  11       16.18       11.89      2.36 o 
  -5  -2  11        9.09        5.76      2.20 o 
  -4  -2  11       11.11       13.47      3.19 o 
  -3  -2  11        0.32        1.47      1.62 o 
  -2  -2  11        6.95        5.85      1.91 o 
  -1  -2  11       24.54       15.77      2.39 o 
   0  -2  11      125.79      107.61     10.97 o 
   1  -2  11       31.46       28.33      3.82 o 
   2  -2  11       91.50       78.85      4.87 o 
   3  -2  11       27.81       20.51      7.26 o 
   4  -2  11      142.40      158.12      9.49 o 
   5  -2  11       56.54       57.83      7.46 o 
   6  -2  11      237.10      276.32     15.05 o 
 -10  -1  11       16.36       18.94      5.44 o 
  -9  -1  11       13.32       13.93      4.51 o 
  -8  -1  11        0.62        3.45      3.23 o 
  -7  -1  11       19.97       16.95      2.68 o 
  -6  -1  11       12.27       10.23      2.37 o 
  -5  -1  11       99.59       94.23      4.69 o 
  -4  -1  11      175.94      153.07      5.93 o 
  -3  -1  11       56.52       50.45      3.65 o 
  -2  -1  11        2.93        2.10      1.66 o 
  -1  -1  11      225.43      225.68      7.53 o 
   0  -1  11      537.40      531.83     31.81 o 
   1  -1  11        0.03       -1.89      1.86 o 
   2  -1  11       71.78       75.44      4.76 o 
   3  -1  11      319.50      322.25     10.12 o 
   4  -1  11      141.74      146.50      7.77 o 
   5  -1  11       12.28       16.68      4.81 o 
   6  -1  11       39.28       40.42      6.85 o 
 -10   0  11        0.21        1.76      3.26 o 
  -9   0  11        2.31       -0.79      2.77 o 
  -8   0  11        5.05        2.66      2.61 o 
  -7   0  11      183.59      190.86      9.85 o 
  -6   0  11      181.91      165.76      5.35 o 
  -5   0  11      102.29      101.83      4.82 o 
  -4   0  11       10.15       13.32      2.26 o 
  -3   0  11        3.86        0.86      1.85 o 
  -2   0  11       36.08       32.78      4.75 o 
  -1   0  11       20.96       15.96      2.30 o 
   0   0  11       88.26       85.31      4.55 o 
   1   0  11      587.17      580.72     14.66 o 
   2   0  11        6.64        5.12      3.18 o 
   3   0  11      251.08      268.29      9.08 o 
   4   0  11      127.45      126.00      6.16 o 
   5   0  11      161.14      143.56     10.11 o 
   6   0  11      266.24      312.60     14.18 o 
 -10   1  11       32.62       29.25      4.29 o 
  -9   1  11        2.45       -0.16      2.70 o 
  -8   1  11      123.38      117.33      5.95 o 
  -7   1  11      302.96      309.83      7.84 o 
  -6   1  11        2.40        3.84      1.64 o 
  -5   1  11        7.23        2.57      1.51 o 
  -4   1  11       67.42       57.50      2.99 o 
  -3   1  11        0.15       -1.42      1.99 o 
  -2   1  11        2.49        0.41      1.47 o 
  -1   1  11        3.32        1.98      1.58 o 
   0   1  11      584.19      592.79     14.73 o 
   1   1  11      204.05      223.81      7.67 o 
   2   1  11      924.14      980.04     22.44 o 
   3   1  11      638.90      707.58     27.57 o 
   4   1  11      638.07      720.34     18.12 o 
   5   1  11      141.31      157.93     10.66 o 
   6   1  11       57.79       56.92      8.11 o 
 -10   2  11        2.93        4.60      3.53 o 
  -9   2  11       47.76       58.93      9.97 o 
  -8   2  11        1.91        1.50      2.39 o 
  -7   2  11        1.19        1.42      1.77 o 
  -6   2  11      139.87      125.27      4.49 o 
  -5   2  11       19.81        6.69      1.73 o 
  -4   2  11        0.04        0.35      1.37 o 
  -3   2  11       33.70       24.75      3.04 o 
  -2   2  11      740.98      719.15     16.81 o 
  -1   2  11      451.34      474.11     22.60 o 
   0   2  11      748.74      799.60     35.92 o 
   1   2  11      855.55      882.68     37.89 o 
   2   2  11      279.77      279.70     11.69 o 
   3   2  11       38.84       30.26      9.98 o 
   4   2  11      359.37      400.49     17.32 o 
   5   2  11        6.56        5.54      3.06 o 
   6   2  11       30.42       26.63      6.21 o 
 -10   3  11       10.59       17.74      6.26 o 
  -9   3  11       95.02       70.47      8.69 o 
  -8   3  11       14.53       10.23      2.98 o 
  -7   3  11        2.41        2.75      1.98 o 
  -6   3  11        1.88        3.84      1.67 o 
  -5   3  11      138.46      144.51      4.77 o 
  -4   3  11      637.25      674.12     13.73 o 
  -3   3  11      169.83      167.36     10.50 o 
  -2   3  11      133.82      115.08      3.99 o 
  -1   3  11      129.11      118.58      4.14 o 
   0   3  11      224.65      217.70      7.39 o 
   1   3  11        2.23        1.32      2.38 o 
   2   3  11       11.79        3.69      2.32 o 
   3   3  11        9.93        5.45      2.41 o 
   4   3  11       11.73        8.75      4.11 o 
   5   3  11        4.84       -1.49      4.14 o 
 -10   4  11        0.01        6.45      6.30 o 
  -9   4  11        7.89        8.20      5.41 o 
  -8   4  11        3.76        3.35      2.68 o 
  -7   4  11       32.02       29.57      4.44 o 
  -6   4  11      155.63      139.68      6.47 o 
  -5   4  11        0.07        0.77      2.24 o 
  -4   4  11        6.92        5.61      2.24 o 
  -3   4  11        0.00        1.59      2.11 o 
  -2   4  11      470.64      470.15     12.80 o 
  -1   4  11        2.92        0.22      1.78 o 
   0   4  11       84.58       79.80      3.64 o 
   1   4  11       13.41        9.16      1.99 o 
   2   4  11      137.01      136.06      5.99 o 
   3   4  11       21.99       29.35     11.23 o 
   4   4  11      151.40      155.51      9.89 o 
   5   4  11       87.01       78.54      9.02 o 
 -10   5  11       18.48       12.33      6.63 o 
  -9   5  11       40.67       29.63      7.07 o 
  -8   5  11        5.94        6.51      3.00 o 
  -7   5  11        2.98        2.46      2.62 o 
  -6   5  11       42.99       30.75      3.56 o 
  -5   5  11       75.48       81.19     13.06 o 
  -4   5  11      236.43      243.49      8.79 o 
  -3   5  11      154.51      146.22      6.22 o 
  -2   5  11       46.63       39.35      3.65 o 
  -1   5  11       75.18       68.72      9.72 o 
   0   5  11       62.86       51.69      5.17 o 
   1   5  11       30.17       20.46      3.26 o 
   2   5  11        3.85        3.26      2.56 o 
   3   5  11       69.11       81.65      7.83 o 
  -9   6  11       10.50        5.19      5.80 o 
  -8   6  11        3.27        7.41      4.54 o 
  -7   6  11       29.89       26.66      4.36 o 
  -6   6  11       24.85       16.48      3.25 o 
  -5   6  11       84.93       86.59      5.55 o 
  -4   6  11       51.02       40.42      4.02 o 
  -3   6  11      446.80      466.43     14.77 o 
  -2   6  11       44.83       43.65      4.19 o 
  -1   6  11        9.33        3.62      2.38 o 
   0   6  11       74.95       65.66      6.83 o 
   1   6  11       78.73       89.17      5.72 o 
   2   6  11      114.85      132.85     11.26 o 
   3   6  11       14.73        5.27      5.18 o 
  -9   7  11        9.37        2.70      6.36 o 
  -8   7  11       15.25        4.19      3.33 o 
  -7   7  11       60.16       60.32      7.47 o 
  -6   7  11      107.64      114.35     10.30 o 
  -5   7  11       38.91       31.87      3.95 o 
  -4   7  11        0.00        1.14      2.45 o 
  -3   7  11       59.62       42.67      4.37 o 
  -2   7  11      109.22      123.53      6.83 o 
  -1   7  11       72.70       66.41      4.97 o 
   0   7  11       43.79       35.29      4.03 o 
   1   7  11      106.95      109.88      8.73 o 
   2   7  11       13.06       14.22      3.57 o 
   3   7  11       41.07       41.79      7.28 o 
  -8   8  11        7.92        7.16      4.75 o 
  -7   8  11        0.00       -5.20      2.96 o 
  -6   8  11        3.67        0.71      3.15 o 
  -5   8  11      102.37      119.44     13.52 o 
  -4   8  11       56.87       50.15      4.85 o 
  -3   8  11      311.77      330.07     11.41 o 
  -2   8  11       57.13       74.44     15.11 o 
  -1   8  11       75.97       78.58      8.89 o 
   0   8  11      338.79      405.02     13.66 o 
   1   8  11      390.37      464.43     14.42 o 
   2   8  11        0.19       -0.06      4.68 o 
  -7   9  11       12.01       10.17      3.98 o 
  -6   9  11       53.60       56.33      8.19 o 
  -5   9  11       58.57       56.96      5.36 o 
  -4   9  11       32.85       24.29      4.13 o 
  -3   9  11      322.71      363.47     12.48 o 
  -2   9  11      357.74      413.15     25.30 o 
  -1   9  11      401.73      496.28     15.25 o 
   0   9  11       19.94       20.51      4.31 o 
   1   9  11        8.76       10.66      3.81 o 
  -6  10  11       53.96       48.19      5.68 o 
  -5  10  11       27.91       19.69      5.28 o 
  -4  10  11       53.49       47.56      5.23 o 
  -3  10  11        1.03       -1.56      3.08 o 
  -2  10  11       17.04       18.24      3.94 o 
  -1  10  11        2.95        0.32      3.22 o 
   0  10  11      146.21      175.06      8.81 o 
  -3 -11  12        4.46        4.71      3.55 o 
  -2 -11  12       73.82       78.01     11.81 o 
  -1 -11  12        0.36        3.39      3.18 o 
   0 -11  12        1.08       -2.57      3.26 o 
  -5 -10  12        2.14        5.58      3.39 o 
  -4 -10  12       55.01       67.96      7.98 o 
  -3 -10  12       73.69       73.22      5.71 o 
  -2 -10  12        6.83        4.60      3.96 o 
  -1 -10  12        2.11       -0.35      3.12 o 
   0 -10  12        0.01       -2.25      2.87 o 
   1 -10  12       27.08       18.42      3.76 o 
   2 -10  12       90.89       82.59      7.90 o 
  -6  -9  12       10.66       19.45      5.45 o 
  -5  -9  12       40.94       48.51      9.05 o 
  -4  -9  12       52.12       64.60      5.31 o 
  -3  -9  12       40.37       38.61      4.31 o 
  -2  -9  12       69.11       50.93      6.76 o 
  -1  -9  12        4.56        5.01      2.90 o 
   0  -9  12       56.10       59.24      5.15 o 
   1  -9  12        0.68       -1.07      2.61 o 
   2  -9  12        0.04        1.25      3.03 o 
   3  -9  12        1.24        2.87      3.22 o 
  -7  -8  12        6.15       10.61      4.71 o 
  -6  -8  12       24.13       21.97      5.20 o 
  -5  -8  12       14.47       12.39      3.11 o 
  -4  -8  12      107.56      124.63      6.65 o 
  -3  -8  12      103.53       96.91      6.02 o 
  -2  -8  12        1.73       -0.24      2.25 o 
  -1  -8  12        0.16       -0.81      2.25 o 
   0  -8  12       20.04       10.83      2.75 o 
   1  -8  12      218.28      199.33      8.26 o 
   2  -8  12       62.95       56.03      5.11 o 
   3  -8  12       84.94       73.30      5.76 o 
   4  -8  12       10.28        3.39      3.38 o 
  -8  -7  12       28.07       44.50      7.32 o 
  -7  -7  12        0.20        1.48      4.03 o 
  -6  -7  12      225.68      258.13     13.69 o 
  -5  -7  12       86.98      100.08      6.08 o 
  -4  -7  12      189.00      194.35     15.69 o 
  -3  -7  12        0.66       -2.75      2.33 o 
  -2  -7  12      104.39       89.52      5.65 o 
  -1  -7  12        5.28        3.34      4.04 o 
   0  -7  12       84.35       69.40      8.70 o 
   1  -7  12      121.39      120.32     10.99 o 
   2  -7  12       57.83       60.28      4.95 o 
   3  -7  12      276.96      285.71     10.35 o 
   4  -7  12       56.33       49.40      5.16 o 
  -8  -6  12      134.36      166.83     11.30 o 
  -7  -6  12       35.40       31.32      5.40 o 
  -6  -6  12        2.08        5.79      2.79 o 
  -5  -6  12        0.48        1.93      3.83 o 
  -4  -6  12       52.25       50.00      4.29 o 
  -3  -6  12       16.81       14.09      2.79 o 
  -2  -6  12       15.21       12.36      5.32 o 
  -1  -6  12        3.95        1.56      2.17 o 
   0  -6  12        0.01        0.35      2.10 o 
   1  -6  12       23.23       19.43      3.18 o 
   2  -6  12      243.87      259.19      9.48 o 
   3  -6  12      129.38      125.48      6.98 o 
   4  -6  12      154.31      145.79      7.20 o 
   5  -6  12        4.96       -3.99      4.52 o 
  -9  -5  12        0.57       -4.06      3.97 o 
  -8  -5  12       15.30        2.48      4.51 o 
  -7  -5  12        0.69       -0.97      3.56 o 
  -6  -5  12       26.31       27.63     10.13 o 
  -5  -5  12       12.68        2.70      2.31 o 
  -4  -5  12        2.21        1.26      2.08 o 
  -3  -5  12       11.47        8.27      2.46 o 
  -2  -5  12        1.03        3.38      2.17 o 
  -1  -5  12      173.22      166.73      6.91 o 
   0  -5  12       52.65       48.99      6.05 o 
   1  -5  12       67.24       63.62      4.70 o 
   2  -5  12        1.66        2.66      2.31 o 
   3  -5  12      154.48      158.86      7.25 o 
   4  -5  12        2.67        2.07      2.90 o 
   5  -5  12        2.84        3.44      4.58 o 
  -9  -4  12       21.80       22.04      5.68 o 
  -8  -4  12      117.61      135.56      9.73 o 
  -7  -4  12       32.00       32.43      5.23 o 
  -6  -4  12        5.92        5.31      2.41 o 
  -5  -4  12       12.45       17.51      2.88 o 
  -4  -4  12        0.05        1.26      2.02 o 
  -3  -4  12        3.08        3.49      2.20 o 
  -2  -4  12      161.12      146.12      6.73 o 
  -1  -4  12      191.00      176.52      6.98 o 
   0  -4  12        0.01       -0.87      1.96 o 
   1  -4  12       19.07       18.49      3.14 o 
   2  -4  12       10.62        5.67      2.41 o 
   3  -4  12       44.89       40.24      5.96 o 
   4  -4  12       17.12       11.80      2.94 o 
   5  -4  12       21.87       15.48      5.63 o 
  -9  -3  12       56.39       53.17      6.78 o 
  -8  -3  12       44.29       54.74      6.95 o 
  -7  -3  12       20.47       22.62      4.81 o 
  -6  -3  12        5.69        5.31      2.24 o 
  -5  -3  12       74.04       65.37      4.60 o 
  -4  -3  12      160.24      138.32      6.05 o 
  -3  -3  12        0.32        0.55      1.88 o 
  -2  -3  12        0.34        1.27      1.72 o 
  -1  -3  12       72.94       66.67     11.27 o 
   0  -3  12       26.87       27.56      8.82 o 
   1  -3  12       30.12       28.86      3.34 o 
   2  -3  12        1.16       -0.89      2.22 o 
   3  -3  12        0.25       -1.28      2.07 o 
   4  -3  12        3.19        0.22      2.79 o 
   5  -3  12        7.63       -4.42      4.25 o 
 -10  -2  12        0.59        1.16      4.56 o 
  -9  -2  12        3.78        1.19      3.80 o 
  -8  -2  12        2.48       -1.42      3.35 o 
  -7  -2  12      171.32      182.80      7.20 o 
  -6  -2  12       19.54       19.78      3.22 o 
  -5  -2  12      107.81      121.34      5.58 o 
  -4  -2  12        0.46       -0.24      1.85 o 
  -3  -2  12       22.14       16.68      2.62 o 
  -2  -2  12       77.39       65.85      4.34 o 
  -1  -2  12      319.23      306.79      9.57 o 
   0  -2  12       22.95       16.41      2.61 o 
   1  -2  12       15.72        8.75      2.22 o 
   2  -2  12        0.14        1.62      2.21 o 
   3  -2  12       72.66       64.29      4.95 o 
   4  -2  12       34.49       20.23      5.24 o 
   5  -2  12       22.53       24.28      5.88 o 
 -10  -1  12       13.99       14.52      5.14 o 
  -9  -1  12      106.33      123.60      9.03 o 
  -8  -1  12       61.87       90.51      8.09 o 
  -7  -1  12      207.58      232.07      8.18 o 
  -6  -1  12        0.18        1.64      1.90 o 
  -5  -1  12        2.23        1.46      1.97 o 
  -4  -1  12       26.53       16.44      2.63 o 
  -3  -1  12        8.71       11.69      2.26 o 
  -2  -1  12      115.86       88.94      4.59 o 
  -1  -1  12      192.52      158.02      6.31 o 
   0  -1  12      330.70      328.66     18.89 o 
   1  -1  12       80.30       73.53      4.77 o 
   2  -1  12       15.05       10.72      2.60 o 
   3  -1  12        0.01        2.07      2.32 o 
   4  -1  12        2.99        2.82      2.74 o 
   5  -1  12        0.77        4.16      4.43 o 
 -10   0  12        9.21        5.93      4.47 o 
  -9   0  12       46.86       44.57      6.24 o 
  -8   0  12       21.94       18.30      4.36 o 
  -7   0  12        3.23        2.49      2.14 o 
  -6   0  12        5.60        5.08      2.17 o 
  -5   0  12      126.16      118.80      5.50 o 
  -4   0  12      537.20      531.92     13.78 o 
  -3   0  12      153.34      110.62      6.98 o 
  -2   0  12      787.05      763.73     18.19 o 
  -1   0  12      597.22      589.48     14.96 o 
   0   0  12       20.35        9.17      2.35 o 
   1   0  12       30.52       27.77      3.28 o 
   2   0  12       13.04       13.34      2.68 o 
   3   0  12        1.38        0.97      2.94 o 
   4   0  12      287.56      318.93     10.76 o 
   5   0  12       68.03       80.47      8.95 o 
 -10   1  12       20.58       18.46      5.68 o 
  -9   1  12       10.60        6.48      3.96 o 
  -8   1  12       42.41       52.98      6.13 o 
  -7   1  12      261.09      284.26      9.19 o 
  -6   1  12      219.46      191.08     13.67 o 
  -5   1  12      339.45      316.60     13.98 o 
  -4   1  12       83.88       72.19      7.68 o 
  -3   1  12      127.01      118.52      5.31 o 
  -2   1  12        0.01       -1.29      1.50 o 
  -1   1  12      231.70      229.13      7.88 o 
   0   1  12       25.28       20.51      5.15 o 
   1   1  12      286.23      285.47      9.31 o 
   2   1  12      247.89      221.97      8.15 o 
   3   1  12        4.15        0.89      2.28 o 
   4   1  12        0.03       -0.20      3.86 o 
   5   1  12       33.07       32.92      6.40 o 
 -10   2  12       12.61        9.52      5.93 o 
  -9   2  12       45.21       53.46      7.18 o 
  -8   2  12       74.78       59.35      9.28 o 
  -7   2  12       19.34       19.39      3.05 o 
  -6   2  12        5.83        2.34      2.05 o 
  -5   2  12        1.39        3.04      2.39 o 
  -4   2  12        0.06        2.16      1.76 o 
  -3   2  12        6.08        1.45      1.77 o 
  -2   2  12      156.28      152.45      6.04 o 
  -1   2  12        8.32        4.17      1.98 o 
   0   2  12        2.71        1.37      1.94 o 
   1   2  12        1.70        1.95      2.18 o 
   2   2  12       53.29       58.60     10.14 o 
   3   2  12       37.74       37.25      4.02 o 
   4   2  12      138.62      142.98     10.71 o 
   5   2  12        5.74        4.55      4.74 o 
 -10   3  12       10.42       22.20      7.70 o 
  -9   3  12        2.71        0.80      5.14 o 
  -8   3  12       24.44       15.72      3.45 o 
  -7   3  12       48.56       43.62      4.45 o 
  -6   3  12        0.90       -0.35      2.34 o 
  -5   3  12      182.38      186.28      6.61 o 
  -4   3  12       17.28       16.89      2.74 o 
  -3   3  12      164.05      171.60     11.21 o 
  -2   3  12        8.56        5.48      2.13 o 
  -1   3  12        6.71        5.44      3.62 o 
   0   3  12      158.61      158.20      6.40 o 
   1   3  12       42.23       41.28      5.06 o 
   2   3  12        5.53        1.29      2.48 o 
   3   3  12       33.65       33.64      4.79 o 
   4   3  12        7.34        7.17      4.52 o 
 -10   4  12       21.47       27.28      8.24 o 
  -9   4  12       54.12       55.83      8.68 o 
  -8   4  12        1.89       -0.93      2.82 o 
  -7   4  12       21.84       18.58      3.28 o 
  -6   4  12        2.36        1.54      2.45 o 
  -5   4  12      240.91      250.15     10.84 o 
  -4   4  12      121.43      116.37      7.40 o 
  -3   4  12      172.27      160.07      6.68 o 
  -2   4  12        1.29        1.78      2.67 o 
  -1   4  12       30.32       16.29      4.04 o 
   0   4  12       97.23       72.27      7.08 o 
   1   4  12       12.78        2.51      3.42 o 
   2   4  12       47.63       34.37      5.95 o 
   3   4  12       53.78       59.16      6.85 o 
  -9   5  12        6.02        2.38      5.68 o 
  -8   5  12        0.11       -0.52      2.89 o 
  -7   5  12        3.28        1.97      2.80 o 
  -6   5  12        4.91        2.98      2.60 o 
  -5   5  12      107.46      117.16      6.30 o 
  -4   5  12        9.85        4.69      2.44 o 
  -3   5  12      177.31      170.78      7.22 o 
  -2   5  12       40.82       40.68      5.58 o 
  -1   5  12       24.52       26.61      4.85 o 
   0   5  12        0.83       -1.96      2.99 o 
   1   5  12      106.17       96.45      8.60 o 
   2   5  12       21.72       28.31      5.40 o 
  -9   6  12       32.27       23.92      7.26 o 
  -8   6  12       12.21        4.38      3.57 o 
  -7   6  12       64.83       62.98      5.34 o 
  -6   6  12        0.69       -1.22      2.84 o 
  -5   6  12      187.70      210.28      8.60 o 
  -4   6  12      100.09      103.32     14.59 o 
  -3   6  12       69.76       65.69      6.06 o 
  -2   6  12       46.10       47.63      6.91 o 
  -1   6  12       84.52       92.94     18.80 o 
   0   6  12      152.34      161.45      7.43 o 
   1   6  12        1.75        4.49      3.93 o 
   2   6  12       86.98      109.67      9.28 o 
  -8   7  12        2.65        5.40      3.70 o 
  -7   7  12       11.39        6.07      3.91 o 
  -6   7  12        9.29        5.76      3.11 o 
  -5   7  12        0.02        0.63      2.85 o 
  -4   7  12       11.16        6.04      5.91 o 
  -3   7  12       99.56      100.19      6.16 o 
  -2   7  12        0.10       -3.12      2.57 o 
  -1   7  12       46.11       43.28      4.64 o 
   0   7  12       91.28       91.03      6.09 o 
   1   7  12      256.82      283.61     10.57 o 
   2   7  12      126.46      160.56     10.85 o 
  -7   8  12       14.02       13.74      3.92 o 
  -6   8  12       25.38       23.06      5.20 o 
  -5   8  12       54.04       43.72      4.88 o 
  -4   8  12       83.05       72.53     18.46 o 
  -3   8  12       69.35       57.61      5.26 o 
  -2   8  12      155.61      170.41      8.05 o 
  -1   8  12       50.55       52.11      5.10 o 
   0   8  12      201.76      235.79      9.85 o 
   1   8  12       33.00       31.33      4.64 o 
  -6   9  12       60.93       58.22      5.96 o 
  -5   9  12        5.40        4.83      3.61 o 
  -4   9  12      107.66      122.74     13.30 o 
  -3   9  12       73.30       75.72      6.13 o 
  -2   9  12       14.94       14.05      3.95 o 
  -1   9  12       29.04       23.94      4.36 o 
   0   9  12       64.80       64.03      5.87 o 
  -4  10  12       55.01       48.86      5.85 o 
  -3  10  12        6.75       10.02      3.98 o 
  -3 -10  13       56.85       50.00      5.01 o 
  -2 -10  13        2.57       -2.06      3.10 o 
  -1 -10  13        0.02       -2.72      3.24 o 
   0 -10  13       27.31       31.64      4.41 o 
  -5  -9  13        0.02        1.04      3.22 o 
  -4  -9  13        9.52        4.16      3.25 o 
  -3  -9  13       20.94       16.77      3.49 o 
  -2  -9  13       52.62       43.63      7.76 o 
  -1  -9  13       18.13       18.09      3.76 o 
   0  -9  13       57.26       61.71      5.40 o 
   1  -9  13       52.76       56.03      5.40 o 
  -6  -8  13       25.32       29.43      6.22 o 
  -5  -8  13        0.06       -1.60      2.82 o 
  -4  -8  13       72.77       89.41     14.94 o 
  -3  -8  13        0.10        0.83      2.74 o 
  -2  -8  13        0.01        0.47      2.56 o 
  -1  -8  13      113.30      113.97      6.79 o 
   0  -8  13      316.76      347.48     11.73 o 
   1  -8  13      107.37       93.73      6.33 o 
   2  -8  13      550.24      621.36     17.61 o 
  -7  -7  13       38.96       42.88      6.79 o 
  -6  -7  13       49.02       45.97     11.05 o 
  -5  -7  13       16.04       20.09      3.48 o 
  -4  -7  13      123.69      130.47      9.18 o 
  -3  -7  13       91.39       91.61      5.97 o 
  -2  -7  13      204.48      223.18      8.75 o 
  -1  -7  13      252.13      250.30      9.44 o 
   0  -7  13      186.71      186.19      8.12 o 
   1  -7  13        1.64        0.84      2.54 o 
   2  -7  13        0.69       -0.02      2.67 o 
   3  -7  13        6.94        1.83      3.34 o 
  -8  -6  13       10.65        8.79      5.01 o 
  -7  -6  13        0.12       -1.33      3.86 o 
  -6  -6  13        9.43       10.10      3.12 o 
  -5  -6  13       75.37       73.61      5.26 o 
  -4  -6  13        0.05       -0.88      2.27 o 
  -3  -6  13       27.17       21.05      3.39 o 
  -2  -6  13       10.88        6.57      3.18 o 
  -1  -6  13       56.74       42.60      4.20 o 
   0  -6  13        0.31        0.93      2.35 o 
   1  -6  13        0.04        1.00      2.46 o 
   2  -6  13       77.58       92.04      6.07 o 
   3  -6  13       65.08       78.65      9.20 o 
   4  -6  13       16.39       12.79      4.13 o 
  -8  -5  13       70.04       88.13      9.43 o 
  -7  -5  13        9.55        8.82      4.53 o 
  -6  -5  13       10.34        6.32      2.75 o 
  -5  -5  13       46.42       45.61      5.50 o 
  -4  -5  13       75.50       67.58      7.55 o 
  -3  -5  13        0.01        0.83      1.95 o 
  -2  -5  13       14.11       10.73      2.73 o 
  -1  -5  13        0.40       -0.15      1.95 o 
   0  -5  13        0.60        0.85      2.17 o 
   1  -5  13       12.97       12.88      2.95 o 
   2  -5  13        0.68       -0.31      2.56 o 
   3  -5  13       14.78       14.32      3.33 o 
   4  -5  13        0.34        0.29      2.93 o 
  -9  -4  13       18.79       27.47      6.24 o 
  -8  -4  13        9.61        3.16      4.42 o 
  -7  -4  13       21.64       26.92      5.64 o 
  -6  -4  13        5.60        8.11      2.75 o 
  -5  -4  13       21.48       14.17      2.84 o 
  -4  -4  13        2.93       -1.08      1.99 o 
  -3  -4  13        0.07       -0.28      1.92 o 
  -2  -4  13       15.70       13.80      2.91 o 
  -1  -4  13      178.02      184.83      7.54 o 
   0  -4  13        0.95        0.58      2.08 o 
   1  -4  13       24.02       22.28      3.37 o 
   2  -4  13       24.37       20.77      4.86 o 
   3  -4  13       52.57       43.86      4.70 o 
   4  -4  13        0.45       -0.96      3.15 o 
  -9  -3  13       18.84       28.32      6.03 o 
  -8  -3  13       22.07       32.03      5.81 o 
  -7  -3  13        7.61        7.63      4.16 o 
  -6  -3  13        8.62        6.58      2.44 o 
  -5  -3  13       34.41       34.95      7.27 o 
  -4  -3  13        0.22        0.80      1.98 o 
  -3  -3  13        9.76        3.28      1.95 o 
  -2  -3  13      164.59      156.39      6.74 o 
  -1  -3  13        0.47        1.54      2.08 o 
   0  -3  13       17.07       13.90      2.79 o 
   1  -3  13        4.04        0.94      2.35 o 
   2  -3  13       12.17        6.54      2.59 o 
   3  -3  13       29.88       17.33      3.52 o 
   4  -3  13       23.54       19.91      3.68 o 
  -9  -2  13        7.66        2.92      4.48 o 
  -8  -2  13       19.52       11.94      4.52 o 
  -7  -2  13       20.01       15.82      4.58 o 
  -6  -2  13        0.14       -1.82      2.15 o 
  -5  -2  13       46.27       34.95      3.62 o 
  -4  -2  13      273.84      282.54     13.78 o 
  -3  -2  13       63.82       57.36      4.42 o 
  -2  -2  13       44.66       45.75      3.96 o 
  -1  -2  13        3.96        3.65      2.08 o 
   0  -2  13       93.89       83.23      5.34 o 
   1  -2  13       55.37       47.70      4.11 o 
   2  -2  13        0.30       -1.65      3.10 o 
   3  -2  13        4.31        4.37      2.68 o 
   4  -2  13        0.51        2.33      4.58 o 
  -9  -1  13        4.44        1.83      4.21 o 
  -8  -1  13        0.44        3.05      3.67 o 
  -7  -1  13        0.99        2.13      2.39 o 
  -6  -1  13       13.56       13.11      2.84 o 
  -5  -1  13       20.19       23.87      4.06 o 
  -4  -1  13       24.68       10.14      2.59 o 
  -3  -1  13       22.26       10.71      2.57 o 
  -2  -1  13        1.44        0.50      1.98 o 
  -1  -1  13       13.40       11.93      2.49 o 
   0  -1  13        0.19        1.07      2.44 o 
   1  -1  13       16.79        9.26      2.54 o 
   2  -1  13      153.67      155.11      6.94 o 
   3  -1  13      114.18      118.71      7.08 o 
   4  -1  13      514.59      551.89     22.84 o 
  -9   0  13        0.08       -3.27      3.90 o 
  -8   0  13       18.70       21.39      5.18 o 
  -7   0  13       25.52       26.58      3.50 o 
  -6   0  13        0.18       -1.47      2.08 o 
  -5   0  13        3.79        1.59      2.14 o 
  -4   0  13        3.80        1.09      1.93 o 
  -3   0  13      150.64      132.01      5.91 o 
  -2   0  13      152.90      144.24      6.21 o 
  -1   0  13      160.07      139.60      6.20 o 
   0   0  13       81.48       79.06      5.74 o 
   1   0  13      237.09      242.78      8.74 o 
   2   0  13      239.07      238.04      8.83 o 
   3   0  13      260.79      277.86      9.93 o 
   4   0  13       27.34       27.31      5.99 o 
  -9   1  13        0.01       -6.66      4.26 o 
  -8   1  13        4.34        6.94      3.84 o 
  -7   1  13        6.89        5.26      2.53 o 
  -6   1  13       12.22        7.83      2.40 o 
  -5   1  13        3.84        2.59      2.02 o 
  -4   1  13       21.93       13.30      2.56 o 
  -3   1  13      101.77      109.48      5.48 o 
  -2   1  13       75.46       75.63      4.78 o 
  -1   1  13      122.90      107.22      5.51 o 
   0   1  13       54.87       42.40      3.92 o 
   1   1  13        1.39        1.36      2.34 o 
   2   1  13       93.24      100.46      6.05 o 
   3   1  13       51.39       61.09     13.18 o 
   4   1  13       97.57      106.57      9.78 o 
  -7   2  13        9.59       11.37      2.95 o 
  -6   2  13       18.95       19.65      2.97 o 
  -5   2  13       73.09       85.53      5.18 o 
  -4   2  13       23.97       22.94      3.07 o 
  -3   2  13       59.72       48.09      3.87 o 
  -2   2  13       96.26      101.41      5.31 o 
  -1   2  13      336.19      342.71     10.48 o 
   0   2  13       43.24       36.90      3.70 o 
   1   2  13       13.89        8.69      2.58 o 
   2   2  13       50.60       53.25      7.64 o 
   3   2  13      108.39      115.19      6.84 o 
   4   2  13        6.13        9.07      4.98 o 
  -8   3  13        1.11        1.95      3.90 o 
  -7   3  13        1.06        2.43      3.73 o 
  -6   3  13       24.33       16.95      4.39 o 
  -5   3  13       23.19       18.07      4.53 o 
  -4   3  13      134.75      140.16      9.29 o 
  -3   3  13       60.03       54.88      6.26 o 
  -2   3  13       20.46       10.79      2.42 o 
  -1   3  13       50.69       46.33      4.01 o 
   0   3  13       18.71       17.98      3.13 o 
   1   3  13      303.68      324.86     10.77 o 
   2   3  13       12.79       14.15      3.60 o 
   3   3  13      115.87      130.76      6.95 o 
   4   3  13        4.89       12.18      5.46 o 
  -8   4  13       25.21       25.91      5.38 o 
  -7   4  13        1.10       -3.87      3.91 o 
  -6   4  13        0.59       -0.41      2.38 o 
  -5   4  13       21.54       20.53      4.70 o 
  -4   4  13        7.98       10.00      3.74 o 
  -3   4  13       43.03       49.68      5.83 o 
  -2   4  13        0.42       -1.95      3.13 o 
  -1   4  13       27.04       18.27      4.70 o 
   0   4  13       18.58       14.83      4.17 o 
   1   4  13       23.31       17.76      4.99 o 
   2   4  13      135.30      142.10     10.01 o 
   3   4  13       11.35        6.05      5.07 o 
  -9   5  13       24.04       23.02      7.24 o 
  -8   5  13       16.62       14.49      3.91 o 
  -7   5  13        0.28        1.74      2.98 o 
  -6   5  13        2.52        0.87      3.54 o 
  -5   5  13       83.87       81.77      7.94 o 
  -4   5  13       23.82       19.35      3.28 o 
  -3   5  13       12.15       12.21      4.45 o 
  -2   5  13        6.05        3.79      3.77 o 
  -1   5  13       77.77       75.38      7.78 o 
   0   5  13       36.92       24.07      5.36 o 
   1   5  13      130.90      134.76      7.29 o 
   2   5  13       20.98       21.98      5.69 o 
  -8   6  13        5.41        1.48      3.79 o 
  -7   6  13       25.98       24.88      4.24 o 
  -6   6  13       18.09       12.31      3.54 o 
  -5   6  13        4.10        3.55      2.95 o 
  -4   6  13        0.67        1.53      3.81 o 
  -3   6  13       30.20       19.81      5.00 o 
  -2   6  13       21.99       27.96      5.32 o 
  -1   6  13       20.61       27.47      5.41 o 
   0   6  13       23.39       32.79      5.94 o 
   1   6  13       24.12       23.97      5.45 o 
   2   6  13       69.26       98.76      9.40 o 
  -7   7  13        0.03        4.06      4.21 o 
  -6   7  13       11.43       11.69      3.79 o 
  -5   7  13       19.77       14.29      3.53 o 
  -4   7  13       21.40       22.04      4.15 o 
  -3   7  13       21.39       24.62      5.05 o 
  -2   7  13        8.27       11.53      4.83 o 
  -1   7  13      145.00      159.43     10.89 o 
   0   7  13      220.19      277.62     14.91 o 
   1   7  13        2.11        2.85      4.76 o 
  -6   8  13        0.01       -2.55      3.43 o 
  -5   8  13        1.30        0.52      3.34 o 
  -4   8  13       10.18        4.31      3.51 o 
  -3   8  13        4.25        4.41      3.31 o 
  -2   8  13       86.10      108.09     10.05 o 
  -1   8  13       15.24        6.81      5.16 o 
   0   8  13       15.02       22.08      5.70 o 
  -4   9  13       66.54       69.00      7.02 o 
  -3   9  13      109.21      139.79      8.42 o 
  -2   9  13        2.30        7.28      3.94 o 
  -3  -9  14       36.53       36.54      6.22 o 
  -2  -9  14        0.15        2.70      3.07 o 
  -1  -9  14        1.92       -1.15      4.29 o 
  -5  -8  14      140.68      150.66     14.16 o 
  -4  -8  14        0.00       -0.19      3.12 o 
  -3  -8  14       46.92       47.18      4.98 o 
  -2  -8  14       11.90        4.32      3.18 o 
  -1  -8  14        1.62       -1.40      2.87 o 
   0  -8  14        0.38       -2.81      2.81 o 
   1  -8  14      127.55      149.92     11.31 o 
  -6  -7  14        0.01       -0.45      3.19 o 
  -5  -7  14      106.10      130.24      7.52 o 
  -4  -7  14       87.60       97.57      6.44 o 
  -3  -7  14        1.81        0.62      2.80 o 
  -2  -7  14        6.02        1.89      2.71 o 
  -1  -7  14       59.09       63.12      5.29 o 
   0  -7  14        3.65        0.99      2.92 o 
   1  -7  14       68.55       76.14      6.00 o 
   2  -7  14       37.04       36.44      4.65 o 
  -7  -6  14      107.62      149.19     12.16 o 
  -6  -6  14       85.96      109.37      7.60 o 
  -5  -6  14      211.19      218.31      9.05 o 
  -4  -6  14       28.81       28.06      4.06 o 
  -3  -6  14       68.47       69.89      5.25 o 
  -2  -6  14       41.91       54.31      6.34 o 
  -1  -6  14       23.26       29.93      3.95 o 
   0  -6  14        6.23        6.70      3.04 o 
   1  -6  14       13.87       11.57      3.40 o 
   2  -6  14       17.32       15.75      3.75 o 
  -8  -5  14        7.50        2.66      5.13 o 
  -7  -5  14      102.95      118.35     10.28 o 
  -6  -5  14       59.16       57.59      5.69 o 
  -5  -5  14       14.40       13.91      3.34 o 
  -4  -5  14        5.05        4.94      2.76 o 
  -3  -5  14       46.67       44.95      4.32 o 
  -2  -5  14       18.33       14.30      3.01 o 
  -1  -5  14       22.27       21.17      3.40 o 
   0  -5  14        9.48       13.11      2.88 o 
   1  -5  14        0.15        1.42      2.70 o 
   2  -5  14       37.19       33.24      4.08 o 
   3  -5  14        4.47        1.50      3.27 o 
  -8  -4  14       12.36       20.28      5.48 o 
  -7  -4  14        3.89        9.97      4.51 o 
  -6  -4  14       43.26       39.28      7.02 o 
  -5  -4  14      126.82      148.67      7.01 o 
  -4  -4  14      133.24      147.74      6.77 o 
  -3  -4  14       53.34       53.29      4.65 o 
  -2  -4  14       65.20       79.66      5.56 o 
  -1  -4  14       15.97       13.70      2.93 o 
   0  -4  14       15.91       14.08      2.99 o 
   1  -4  14       10.73       10.30      3.02 o 
   2  -4  14        0.34       -0.93      2.69 o 
   3  -4  14        0.09       -3.44      3.00 o 
  -8  -3  14       16.69       12.89      5.42 o 
  -7  -3  14       92.80      117.29      9.86 o 
  -6  -3  14      134.04      164.04      7.40 o 
  -5  -3  14      143.76      189.22      7.76 o 
  -4  -3  14        6.72        5.68      2.69 o 
  -3  -3  14        0.18       -0.20      2.33 o 
  -2  -3  14      159.33      166.59      7.23 o 
  -1  -3  14        9.58        2.60      2.40 o 
   0  -3  14        2.90        0.97      2.41 o 
   1  -3  14       14.68        9.51      4.16 o 
   2  -3  14      214.57      216.79     11.26 o 
   3  -3  14       15.44       10.20      3.41 o 
  -9  -2  14       72.63      110.34     10.13 o 
  -8  -2  14       63.23       83.96      8.84 o 
  -7  -2  14       20.49       22.40      3.65 o 
  -6  -2  14        5.07        6.36      2.80 o 
  -5  -2  14        1.46        1.22      3.51 o 
  -4  -2  14       15.54       15.42      3.02 o 
  -3  -2  14      129.66      116.04      6.07 o 
  -2  -2  14      248.92      222.76      8.44 o 
  -1  -2  14      253.90      242.41      8.91 o 
   0  -2  14      291.62      324.57     19.86 o 
   1  -2  14       86.69       91.89      6.73 o 
   2  -2  14       15.91       11.95      4.81 o 
   3  -2  14       33.38       26.56      4.86 o 
  -9  -1  14        1.90        7.72      5.11 o 
  -8  -1  14       19.69       18.76      5.25 o 
  -7  -1  14        0.63       -0.78      2.75 o 
  -6  -1  14        7.20        5.71      2.74 o 
  -5  -1  14      302.16      313.65     10.26 o 
  -4  -1  14       22.76       10.62      2.84 o 
  -3  -1  14      255.70      249.63      9.18 o 
  -2  -1  14      447.27      446.04     13.01 o 
  -1  -1  14       40.82       32.78      6.69 o 
   0  -1  14        2.10        2.06      2.36 o 
   1  -1  14       30.56       28.54      4.62 o 
   2  -1  14       47.31       39.16      4.45 o 
   3  -1  14      202.65      206.36     16.36 o 
  -9   0  14       68.07       95.04      9.15 o 
  -8   0  14       48.25       58.30      7.33 o 
  -7   0  14       23.64       28.17      6.59 o 
  -6   0  14       46.37       45.21      4.24 o 
  -5   0  14        0.40       -1.13      2.29 o 
  -4   0  14       37.95       37.72      3.87 o 
  -3   0  14       23.12       24.59      8.73 o 
  -2   0  14        0.49        1.50      2.14 o 
  -1   0  14       45.36       40.27      3.99 o 
   0   0  14        3.04        3.34      2.54 o 
   1   0  14       13.27        9.73      3.96 o 
   2   0  14        7.45        1.43      3.68 o 
   3   0  14        8.61       13.44      3.65 o 
  -9   1  14        0.22        1.70      4.74 o 
  -8   1  14        1.41       -1.42      4.06 o 
  -7   1  14        3.78        5.29      2.74 o 
  -6   1  14        1.45       -0.24      2.38 o 
  -5   1  14       38.90       33.84      3.74 o 
  -4   1  14      206.45      211.57      7.97 o 
  -3   1  14      200.42      214.13      8.06 o 
  -2   1  14      148.77      154.47      6.73 o 
  -1   1  14      163.96      164.20     15.21 o 
   0   1  14       32.52       33.37      3.69 o 
   1   1  14       69.83       80.79      5.56 o 
   2   1  14       17.24       17.27      3.67 o 
   3   1  14       18.18        7.31      3.58 o 
  -7   2  14       17.69       16.18      4.49 o 
  -6   2  14        4.28        7.44      4.26 o 
  -5   2  14        5.24        6.60      2.58 o 
  -4   2  14       88.85       98.55      5.76 o 
  -3   2  14       33.41       31.13      4.51 o 
  -2   2  14        6.44        5.92      2.46 o 
  -1   2  14       16.75       12.00      3.68 o 
   0   2  14        1.09       -0.86      2.82 o 
   1   2  14        7.33        5.51      4.18 o 
   2   2  14       34.04       37.76      4.42 o 
   3   2  14        3.75       -2.09      3.25 o 
  -8   3  14        7.37       10.34      5.04 o 
  -7   3  14        0.10       -4.04      3.95 o 
  -6   3  14       10.86       10.49      4.40 o 
  -5   3  14       21.95       19.23      4.83 o 
  -4   3  14       33.88       26.30      5.02 o 
  -3   3  14       40.00       23.39      5.14 o 
  -2   3  14       81.64       75.85      7.97 o 
  -1   3  14      112.59      116.57      9.76 o 
   0   3  14       36.49       34.73      5.94 o 
   1   3  14       10.25        2.75      4.60 o 
   2   3  14      142.19      182.14     11.98 o 
  -8   4  14        7.68        7.23      4.52 o 
  -7   4  14        0.00        1.18      4.18 o 
  -6   4  14       32.87       34.41     10.05 o 
  -5   4  14        7.55        4.79      3.67 o 
  -4   4  14       46.49       58.54      6.79 o 
  -3   4  14       44.64       35.74      6.01 o 
  -2   4  14        0.07        0.27      3.72 o 
  -1   4  14        1.64        0.87      3.86 o 
   0   4  14       35.31       33.88      6.04 o 
   1   4  14       10.43       -0.11      4.35 o 
   2   4  14       14.17        8.50      5.75 o 
  -8   5  14        0.01       -5.83      4.54 o 
  -7   5  14       18.38        9.70      5.08 o 
  -6   5  14       33.90       26.02      5.81 o 
  -5   5  14       23.37       30.25      5.83 o 
  -4   5  14        1.14        2.76      2.94 o 
  -3   5  14        0.16       -5.61      3.76 o 
  -2   5  14       22.37        8.43      4.43 o 
  -1   5  14       26.60       25.15      5.76 o 
   0   5  14        0.62       -1.95      4.10 o 
   1   5  14      142.36      163.79     14.11 o 
  -7   6  14        7.65        2.64      4.68 o 
  -6   6  14        7.60        8.39      4.94 o 
  -5   6  14       27.48       33.14      6.12 o 
  -4   6  14       34.49       38.35      6.07 o 
  -3   6  14      108.81      128.79     10.73 o 
  -2   6  14        6.68        4.46      4.10 o 
  -1   6  14      121.19      152.92     11.50 o 
   0   6  14      186.26      226.04     13.62 o 
  -6   7  14      230.87      281.15     15.49 o 
  -5   7  14      117.72      163.38     12.20 o 
  -4   7  14       25.83       17.65      5.54 o 
  -3   7  14       43.00       29.43      6.45 o 
  -2   7  14        0.01        2.20      4.77 o 
  -1   7  14       11.08       10.62      5.17 o 
  -4   8  14       30.01       21.97      6.08 o 
  -3   8  14       62.05       66.61      8.51 o 
  -3  -8  15        9.37        7.72      3.37 o 
  -2  -8  15       20.36       15.84      3.85 o 
  -5  -7  15       39.33       37.55      4.86 o 
  -4  -7  15      104.98      109.81      8.70 o 
  -3  -7  15       69.79       84.83      9.10 o 
  -2  -7  15       55.42       72.61      8.33 o 
  -1  -7  15        0.74        1.32      3.04 o 
   0  -7  15       19.47       20.67      3.84 o 
  -6  -6  15       44.00       53.60      5.43 o 
  -5  -6  15      173.99      211.44      9.13 o 
  -4  -6  15       57.47       61.71      5.39 o 
  -3  -6  15        0.04       -0.37      2.77 o 
  -2  -6  15       13.95       13.72      3.40 o 
  -1  -6  15       37.31       30.71      4.00 o 
   0  -6  15       19.47       17.06      3.74 o 
   1  -6  15        3.24       -1.66      6.42 o 
  -7  -5  15       46.63       67.87      8.48 o 
  -6  -5  15       28.76       37.94      4.60 o 
  -5  -5  15        1.19       -0.15      2.90 o 
  -4  -5  15        6.03        5.40      3.71 o 
  -3  -5  15       18.26       20.60      5.36 o 
  -2  -5  15        6.16        2.99      2.79 o 
  -1  -5  15        3.20       -0.43      2.69 o 
   0  -5  15       83.60       81.34      6.04 o 
   1  -5  15       10.09        9.50      3.21 o 
  -7  -4  15        0.30        0.03      3.90 o 
  -6  -4  15        0.31        0.05      2.93 o 
  -5  -4  15       17.48       17.87      3.60 o 
  -4  -4  15        2.07        5.91      5.25 o 
  -3  -4  15       86.80       84.37      5.96 o 
  -2  -4  15      118.74      142.60      7.04 o 
  -1  -4  15       21.98       20.44      3.38 o 
   0  -4  15        1.71       -0.30      3.35 o 
   1  -4  15        2.11       -2.56      2.73 o 
   2  -4  15      110.66      101.83      8.56 o 
  -8  -3  15        9.53       12.46      5.52 o 
  -7  -3  15        6.32        3.75      5.03 o 
  -6  -3  15        0.37       -0.29      2.98 o 
  -5  -3  15       46.82       48.18      4.68 o 
  -4  -3  15        3.57        1.07      2.53 o 
  -3  -3  15       71.10       86.72      5.95 o 
  -2  -3  15        2.43        1.91      2.56 o 
  -1  -3  15       10.78        3.55      2.84 o 
   0  -3  15       10.55        8.05      3.02 o 
   1  -3  15        2.53       -1.73      2.84 o 
   2  -3  15       52.54       48.18      7.16 o 
  -8  -2  15        6.20        4.61      4.71 o 
  -7  -2  15       15.51       13.41      3.71 o 
  -6  -2  15        4.05        3.33      3.49 o 
  -5  -2  15        9.55        7.12      4.33 o 
  -4  -2  15        0.53       -1.10      3.70 o 
  -3  -2  15        2.29        2.87      2.62 o 
  -2  -2  15       33.74       30.11      3.75 o 
  -1  -2  15        0.08       -1.01      2.38 o 
   0  -2  15       12.50       15.86      3.32 o 
   1  -2  15       69.39       87.36      6.14 o 
   2  -2  15        0.76       -0.25      3.11 o 
  -8  -1  15        7.13        3.93      4.90 o 
  -7  -1  15       14.69       13.01      3.49 o 
  -6  -1  15       11.53        6.69      3.07 o 
  -5  -1  15       51.25       54.17      4.85 o 
  -4  -1  15      105.81       95.06      9.76 o 
  -3  -1  15      217.55      248.14     14.64 o 
  -2  -1  15       24.35       33.80      3.86 o 
  -1  -1  15       38.64       43.65      4.44 o 
   0  -1  15       39.27       39.25      4.47 o 
   1  -1  15       17.36       14.07      3.47 o 
   2  -1  15        1.86       -2.35      3.06 o 
  -8   0  15       58.82       83.79      8.87 o 
  -7   0  15       66.43       85.34      5.99 o 
  -6   0  15       34.05       43.69      4.62 o 
  -5   0  15       30.35       33.59      3.87 o 
  -4   0  15        1.07        5.75      2.78 o 
  -3   0  15       30.76       26.02      3.65 o 
  -2   0  15       39.26       47.23      4.51 o 
  -1   0  15       14.72        9.64      5.09 o 
   0   0  15       13.21       16.62      3.47 o 
   1   0  15       26.67       22.18      3.82 o 
   2   0  15       20.08       20.16      4.48 o 
  -7   1  15       53.40       65.77      5.42 o 
  -6   1  15        0.11        3.20      2.68 o 
  -5   1  15        1.42       -2.36      3.52 o 
  -4   1  15        4.16        1.62      2.62 o 
  -3   1  15       55.69       56.65      9.00 o 
  -2   1  15       10.18        8.01      2.66 o 
  -1   1  15        1.54        0.05      2.83 o 
   0   1  15        1.07        3.53      2.59 o 
   1   1  15        5.11        2.48      3.00 o 
   2   1  15       47.05       55.12      5.36 o 
  -7   2  15       69.71      101.62      9.20 o 
  -6   2  15       70.41       84.22      8.57 o 
  -5   2  15        6.08        6.55      4.40 o 
  -4   2  15        7.52       -0.11      4.04 o 
  -3   2  15        5.18        6.77      4.53 o 
  -2   2  15        5.06        4.85      2.78 o 
  -1   2  15        0.02       -1.53      2.70 o 
   0   2  15       37.42       45.45      4.77 o 
   1   2  15       61.48       63.75     13.91 o 
   2   2  15      120.13      148.70      7.64 o 
  -8   3  15      149.86      202.88     12.82 o 
  -7   3  15      147.53      180.49     11.73 o 
  -6   3  15       43.85       59.22      7.49 o 
  -5   3  15       80.58       90.40      8.93 o 
  -4   3  15       36.26       36.20      6.28 o 
  -3   3  15        0.93        0.74      3.50 o 
  -2   3  15        1.96        1.94      3.79 o 
  -1   3  15       22.77       16.65      4.76 o 
   0   3  15       12.68        5.04      4.71 o 
   1   3  15       66.10       85.81      9.53 o 
  -7   4  15        3.35        1.46      4.55 o 
  -6   4  15       19.02       12.68      5.27 o 
  -5   4  15        2.57        5.24      4.54 o 
  -4   4  15        7.30       16.05      5.22 o 
  -3   4  15        0.96        0.43      4.43 o 
  -2   4  15       21.82       29.89      6.08 o 
  -1   4  15        2.06        2.69      4.38 o 
   0   4  15        0.75       -4.42      4.62 o 
   1   4  15        1.52        1.97      5.14 o 
  -7   5  15       31.50       24.29      6.17 o 
  -6   5  15       10.18        6.95      4.50 o 
  -5   5  15        0.55       -0.77      4.33 o 
  -4   5  15        0.02        1.05      2.91 o 
  -3   5  15        6.85        8.84      4.75 o 
  -2   5  15       11.55        3.55      4.51 o 
  -1   5  15        3.83        0.95      4.94 o 
   0   5  15        0.93       -8.21      4.89 o 
  -5   6  15        3.40       -2.18      4.65 o 
  -4   6  15       13.71       12.32      5.27 o 
  -3   6  15       70.03       79.11      9.02 o 
  -2   6  15       13.16       17.62      5.39 o 
  -4  -6  16       35.26       42.53      4.97 o 
  -3  -6  16       66.37       80.00      9.22 o 
  -2  -6  16      145.31      178.54     16.09 o 
  -5  -5  16      115.40      141.65     13.72 o 
  -4  -5  16       60.82       68.29      5.90 o 
  -3  -5  16       39.57       41.26      4.65 o 
  -2  -5  16      150.59      179.95      8.42 o 
  -1  -5  16        7.18        4.37      3.36 o 
   0  -5  16        0.01       -2.44      3.12 o 
  -6  -4  16       41.93       46.51     13.06 o 
  -5  -4  16       25.38       16.91      3.82 o 
  -4  -4  16       25.90       32.33      4.41 o 
  -3  -4  16        8.39        2.80      3.07 o 
  -2  -4  16        4.71        5.18      3.42 o 
  -1  -4  16       21.58       19.75      3.84 o 
   0  -4  16       99.66      103.36      7.06 o 
  -6  -3  16       13.59       14.71      3.91 o 
  -5  -3  16       32.46       25.89      4.06 o 
  -4  -3  16        5.14        2.66      3.03 o 
  -3  -3  16      118.86      134.19      7.23 o 
  -2  -3  16      144.69      155.05      8.00 o 
  -1  -3  16       56.86       53.81      5.04 o 
   0  -3  16      102.50      111.80      7.16 o 
   1  -3  16       11.62        9.55      3.69 o 
  -7  -2  16       51.90       66.43      6.03 o 
  -6  -2  16       17.95       18.78      5.95 o 
  -5  -2  16       15.49       13.68      3.53 o 
  -4  -2  16       17.71       11.80      3.42 o 
  -3  -2  16       14.02        4.29      3.39 o 
  -2  -2  16        1.21        3.93      3.03 o 
  -1  -2  16        2.14       -1.23      2.65 o 
   0  -2  16        7.30        5.87      3.22 o 
   1  -2  16       62.79       77.40     12.06 o 
  -7  -1  16        4.47        2.93      3.50 o 
  -6  -1  16       23.35       27.76      4.89 o 
  -5  -1  16       23.82       17.58      3.66 o 
  -4  -1  16      128.14      150.62     11.82 o 
  -3  -1  16       14.98       15.17      3.51 o 
  -2  -1  16        6.54        2.12      2.97 o 
  -1  -1  16       30.31       33.33      4.28 o 
   0  -1  16       91.45       91.37      9.74 o 
   1  -1  16       12.41       14.00      7.52 o 
  -7   0  16       43.04       57.40      5.37 o 
  -6   0  16       93.69      110.36      6.86 o 
  -5   0  16       24.51       27.73      4.04 o 
  -4   0  16       37.88       35.80      8.95 o 
  -3   0  16       86.27       93.54      6.41 o 
  -2   0  16      101.82      122.97     16.92 o 
  -1   0  16       75.18       76.31      6.09 o 
   0   0  16       42.03       39.90      8.58 o 
   1   0  16       18.82       11.08      3.79 o 
  -7   1  16       18.83       26.46      6.67 o 
  -6   1  16        6.69        3.80      4.96 o 
  -5   1  16        4.53        6.02      3.13 o 
  -4   1  16        8.16        8.29      3.26 o 
  -3   1  16        1.01        4.16      3.04 o 
  -2   1  16        3.72        1.92      2.99 o 
  -1   1  16       28.22       28.27      4.10 o 
   0   1  16       28.55       24.08      6.36 o 
  -7   2  16        0.11       -2.38      5.05 o 
  -6   2  16        2.08        2.64      4.91 o 
  -5   2  16       50.13       59.73      7.62 o 
  -4   2  16       32.71       35.28      6.48 o 
  -3   2  16       83.67       75.76      8.56 o 
  -2   2  16       86.01       93.54      9.56 o 
  -1   2  16       65.11       83.17      9.15 o 
   0   2  16       20.95       13.17      5.66 o 
  -6   3  16        4.12        9.25      4.84 o 
  -5   3  16        0.36       -2.68      4.32 o 
  -4   3  16       40.70       42.06      6.72 o 
  -3   3  16       16.23        9.46      5.03 o 
  -2   3  16        8.32        8.14      5.18 o 
  -1   3  16        0.85       -1.13      4.73 o 
  -5   4  16       18.78       11.82      5.67 o 
  -4   4  16        4.77        7.50      5.24 o 
  -3   4  16       88.70       95.89      9.81 o 
  -2   4  16        8.92        9.51      5.07 o 
  -4  -3  17       17.60       15.32      4.06 o 
  -3  -3  17       35.45       34.35      4.68 o 
  -2  -3  17        0.05       -0.03      3.04 o 
  -5  -2  17        8.70        8.55      5.96 o 
  -4  -2  17      129.11      147.16     10.25 o 
  -3  -2  17       62.87       83.05      6.50 o 
  -2  -2  17        6.81        6.61      5.14 o 
  -5  -1  17        0.02       -0.18      3.41 o 
  -4  -1  17        0.01       -2.71      3.27 o 
  -3  -1  17       24.80       25.57      4.43 o 
  -2  -1  17        9.25        3.05      3.64 o 
  -5   0  17       68.02      102.97      7.00 o 
  -4   0  17      382.71      500.19     15.27 o 
  -3   0  17      157.94      195.83      8.85 o 
  -2   0  17       47.27       64.34     14.62 o 
  -5   1  17       60.51       76.05      9.13 o 
  -4   1  17      209.16      292.03     16.29 o 
  -3   1  17       56.61       60.81      8.26 o 
  -2   1  17       32.99       36.82      6.98 o 
  -4   2  17        0.01       -2.02      5.05 o 
  -3   2  17       29.28       21.08      6.30 o 
                                                 
